# Supplementary material for: Ubiquitin-specific protease 15 interacts directly with the HSV-1 alkaline nuclease and facilitates viral recombination and replication fork stability
Source: J Virol. 2025 Aug 18;99(9):e00893-25. doi: 10.1128/jvi.00893-25 (PMC12455970; doi:10.1128/jvi.00893-25)
Supplement: Table S1 — Mass spec data. [file jvi.00893-25-s0002.xlsx]

## Sheet: IP-MS Spectral Counts
Table S1: Spectral counts of all identified interacting proteins by IP-MS.
Protein	GFP	UL12	UL8
116 kDa U5 small nuclear ribonucleoprotein component OS=Homo sapiens GN=EFTUD2 PE=1 SV=1	16	27	25
14-3-3 protein beta/alpha OS=Homo sapiens GN=YWHAB PE=1 SV=3		3	2
14-3-3 protein epsilon OS=Homo sapiens GN=YWHAE PE=1 SV=1		6	10
14-3-3 protein gamma OS=Homo sapiens GN=YWHAG PE=1 SV=2		3	5
14-3-3 protein theta OS=Homo sapiens GN=YWHAQ PE=1 SV=1			6
14-3-3 protein zeta/delta OS=Homo sapiens GN=YWHAZ PE=1 SV=1	1	4	6
26S protease regulatory subunit 4 OS=Homo sapiens GN=PSMC1 PE=1 SV=1			1
26S proteasome non-ATPase regulatory subunit 1 OS=Homo sapiens GN=PSMD1 PE=1 SV=2			1
26S proteasome non-ATPase regulatory subunit 12 OS=Homo sapiens GN=PSMD12 PE=1 SV=3			2
26S proteasome non-ATPase regulatory subunit 3 OS=Homo sapiens GN=PSMD3 PE=1 SV=2			1
40S ribosomal protein S10 OS=Homo sapiens GN=RPS10 PE=1 SV=1	4	8
40S ribosomal protein S11 OS=Homo sapiens GN=RPS11 PE=1 SV=3		2	2
40S ribosomal protein S12 OS=Homo sapiens GN=RPS12 PE=1 SV=3			3
40S ribosomal protein S13 OS=Homo sapiens GN=RPS13 PE=1 SV=2			3
40S ribosomal protein S14 OS=Homo sapiens GN=RPS14 PE=1 SV=3		2	2
40S ribosomal protein S15a OS=Homo sapiens GN=RPS15A PE=1 SV=2			1
40S ribosomal protein S16 OS=Homo sapiens GN=RPS16 PE=1 SV=2		1	3
40S ribosomal protein S17 OS=Homo sapiens GN=RPS17 PE=1 SV=2			1
40S ribosomal protein S18 OS=Homo sapiens GN=RPS18 PE=1 SV=3		2	8
40S ribosomal protein S19 OS=Homo sapiens GN=RPS19 PE=1 SV=2	3	6	4
40S ribosomal protein S2 OS=Homo sapiens GN=RPS2 PE=1 SV=2		1	1
40S ribosomal protein S20 OS=Homo sapiens GN=RPS20 PE=1 SV=1		2
40S ribosomal protein S21 OS=Homo sapiens GN=RPS21 PE=1 SV=1			1
40S ribosomal protein S23 OS=Homo sapiens GN=RPS23 PE=1 SV=3			1
40S ribosomal protein S25 OS=Homo sapiens GN=RPS25 PE=1 SV=1		2	7
40S ribosomal protein S26 OS=Homo sapiens GN=RPS26 PE=1 SV=3			2
40S ribosomal protein S27 OS=Homo sapiens GN=RPS27 PE=1 SV=3			1
40S ribosomal protein S28 OS=Homo sapiens GN=RPS28 PE=1 SV=1			6
40S ribosomal protein S3 OS=Homo sapiens GN=RPS3 PE=1 SV=2			6
40S ribosomal protein S3 OS=Homo sapiens GN=RPS3 PE=3 SV=1		2
40S ribosomal protein S3a OS=Homo sapiens GN=RPS3A PE=1 SV=2		1	3
40S ribosomal protein S4, X isoform OS=Homo sapiens GN=RPS4X PE=1 SV=2	2	9	1
40S ribosomal protein S5 OS=Homo sapiens GN=RPS5 PE=1 SV=4	2	5
40S ribosomal protein S6 OS=Homo sapiens GN=RPS6 PE=1 SV=1		4	9
40S ribosomal protein S7 OS=Homo sapiens GN=RPS7 PE=1 SV=1		2
40S ribosomal protein S8 OS=Homo sapiens GN=RPS8 PE=1 SV=2			6
40S ribosomal protein S9 OS=Homo sapiens GN=RPS9 PE=1 SV=3			2
40S ribosomal protein SA OS=Homo sapiens GN=RPSA PE=1 SV=4			6
4F2 cell-surface antigen heavy chain OS=Homo sapiens GN=SLC3A2 PE=1 SV=3		1
5'-3' exoribonuclease 2 OS=Homo sapiens GN=XRN2 PE=1 SV=1	12	10	2
6-phosphofructo-2-kinase OS=Homo sapiens GN=PFKFB3 PE=4 SV=1		1
60 kDa heat shock protein, mitochondrial OS=Homo sapiens GN=HSPD1 PE=1 SV=2			4
60S acidic ribosomal protein P2 OS=Homo sapiens GN=RPLP2 PE=1 SV=1	1	2	6
60S ribosomal protein L10a OS=Homo sapiens GN=RPL10A PE=1 SV=2			1
60S ribosomal protein L11 OS=Homo sapiens GN=RPL11 PE=1 SV=2	1	5	1
60S ribosomal protein L14 OS=Homo sapiens GN=RPL14 PE=1 SV=4		3	1
60S ribosomal protein L15 OS=Homo sapiens GN=RPL15 PE=1 SV=2			1
60S ribosomal protein L18 (Fragment) OS=Homo sapiens GN=RPL18 PE=3 SV=1	1		2
60S ribosomal protein L19 OS=Homo sapiens GN=RPL19 PE=1 SV=1			2
60S ribosomal protein L23a OS=Homo sapiens GN=RPL23A PE=1 SV=1		1
60S ribosomal protein L24 OS=Homo sapiens GN=RPL24 PE=1 SV=1	1
60S ribosomal protein L27 OS=Homo sapiens GN=RPL27 PE=1 SV=2	1	4	1
60S ribosomal protein L27a OS=Homo sapiens GN=RPL27A PE=1 SV=2			1
60S ribosomal protein L29 OS=Homo sapiens GN=RPL29 PE=1 SV=2			1
60S ribosomal protein L30 OS=Homo sapiens GN=RPL30 PE=1 SV=2	2	3
60S ribosomal protein L4 OS=Homo sapiens GN=RPL4 PE=1 SV=5		5	3
60S ribosomal protein L5 OS=Homo sapiens GN=RPL5 PE=1 SV=3			1
60S ribosomal protein L6 OS=Homo sapiens GN=RPL6 PE=1 SV=3		2	3
60S ribosomal protein L7a OS=Homo sapiens GN=RPL7A PE=1 SV=2		2	4
60S ribosomal protein L8 OS=Homo sapiens GN=RPL8 PE=1 SV=2			2
78 kDa glucose-regulated protein OS=Homo sapiens GN=HSPA5 PE=1 SV=2	5	14	13
A-kinase anchor protein 8 OS=Homo sapiens GN=AKAP8 PE=1 SV=1		2	1
Acidic leucine-rich nuclear phosphoprotein 32 family member A OS=Homo sapiens GN=ANP32A PE=4 SV=1			2
Actin-like protein 6A OS=Homo sapiens GN=ACTL6A PE=1 SV=1	4	13	4
Actin-related protein 3 OS=Homo sapiens GN=ACTR3 PE=1 SV=3		1
Actin, alpha skeletal muscle OS=Homo sapiens GN=ACTA1 PE=1 SV=1	45	115	33
Actin, cytoplasmic 1 OS=Homo sapiens GN=ACTB PE=1 SV=1			51
Actin, cytoplasmic 2 OS=Homo sapiens GN=ACTG1 PE=1 SV=1	100	150
Activated RNA polymerase II transcriptional coactivator p15 OS=Homo sapiens GN=SUB1 PE=1 SV=3			3
Activating transcription factor 7-interacting protein 1 OS=Homo sapiens GN=ATF7IP PE=4 SV=1			2
Activator of 90 kDa heat shock protein ATPase homolog 1 OS=Homo sapiens GN=AHSA1 PE=1 SV=1	1
Activity-dependent neuroprotector homeobox protein OS=Homo sapiens GN=ADNP PE=1 SV=1	1	4	4
Adenylyl cyclase-associated protein 1 OS=Homo sapiens GN=CAP1 PE=1 SV=5			2
ADP-ribosylation factor 3 OS=Homo sapiens GN=ARF3 PE=1 SV=2		11
ADP-ribosylation factor 4 OS=Homo sapiens GN=ARF4 PE=1 SV=3		4	1
ADP-ribosylation factor GTPase-activating protein 2 OS=Homo sapiens GN=ARFGAP2 PE=1 SV=1		2
ADP-ribosylation factor GTPase-activating protein 2 OS=Homo sapiens GN=ARFGAP2 PE=2 SV=1			3
AF4/FMR2 family member 4 OS=Homo sapiens GN=AFF4 PE=1 SV=1		3
Alpha-actinin-4 OS=Homo sapiens GN=ACTN4 PE=1 SV=2	1		3
Alpha-adducin OS=Homo sapiens GN=ADD1 PE=1 SV=2		2
Alpha-centractin OS=Homo sapiens GN=ACTR1A PE=1 SV=1			2
Alpha-enolase OS=Homo sapiens GN=ENO1 PE=1 SV=2			6
Alpha-globin transcription factor CP2 OS=Homo sapiens GN=TFCP2 PE=1 SV=2			1
Alpha-soluble NSF attachment protein OS=Homo sapiens GN=NAPA PE=1 SV=3		1
Alpha-trypsin chain 1 OS=Homo sapiens GN=PRSS1 PE=3 SV=1	2	3
Anaphase-promoting complex subunit 1 OS=Homo sapiens GN=ANAPC1 PE=1 SV=1		1
Anaphase-promoting complex subunit 16 OS=Homo sapiens GN=ANAPC16 PE=1 SV=1			2
Anaphase-promoting complex subunit 7 OS=Homo sapiens GN=ANAPC7 PE=1 SV=4	1	3	2
Angiomotin OS=Homo sapiens GN=AMOT PE=1 SV=1		4
Ankyrin repeat and FYVE domain-containing protein 1 OS=Homo sapiens GN=ANKFY1 PE=1 SV=2		3
Annexin A2 OS=Homo sapiens GN=ANXA2 PE=1 SV=2		4	2
Antigen KI-67 OS=Homo sapiens GN=MKI67 PE=1 SV=2	1	11	31
AP-1 complex subunit beta-1 OS=Homo sapiens GN=AP1B1 PE=4 SV=1		3	1
AP-2 complex subunit alpha-1 OS=Homo sapiens GN=AP2A1 PE=1 SV=3		5
AP-2 complex subunit alpha-2 OS=Homo sapiens GN=AP2A2 PE=1 SV=2		5
AP-2 complex subunit beta OS=Homo sapiens GN=AP2B1 PE=1 SV=1		4
AP-2 complex subunit mu OS=Homo sapiens GN=AP2M1 PE=4 SV=1		4
AP-3 complex subunit delta-1 OS=Homo sapiens GN=AP3D1 PE=1 SV=1		1
Apoptosis inhibitor 5 OS=Homo sapiens GN=API5 PE=4 SV=1	8	9	7
Apoptotic chromatin condensation inducer in the nucleus OS=Homo sapiens GN=ACIN1 PE=1 SV=2	2	10	3
Arginine--tRNA ligase, cytoplasmic OS=Homo sapiens GN=RARS PE=1 SV=2	1
Arginine/serine-rich protein PNISR OS=Homo sapiens GN=PNISR PE=1 SV=2		1
Aspartate--tRNA ligase, cytoplasmic OS=Homo sapiens GN=DARS PE=1 SV=2			2
AT-rich interactive domain-containing protein 1A OS=Homo sapiens GN=ARID1A PE=1 SV=3			1
AT-rich interactive domain-containing protein 2 OS=Homo sapiens GN=ARID2 PE=1 SV=2		1
AT-rich interactive domain-containing protein 3B OS=Homo sapiens GN=ARID3B PE=1 SV=2	1
AT-rich interactive domain-containing protein 4B OS=Homo sapiens GN=ARID4B PE=1 SV=2		1
Ataxin-10 OS=Homo sapiens GN=ATXN10 PE=1 SV=1			2
ATP-citrate synthase OS=Homo sapiens GN=ACLY PE=1 SV=3			6
ATP-dependent Clp protease ATP-binding subunit clpX-like, mitochondrial OS=Homo sapiens GN=CLPX PE=1 SV=2			1
ATP-dependent RNA helicase A OS=Homo sapiens GN=DHX9 PE=1 SV=4	73	95	31
ATP-dependent RNA helicase DDX1 OS=Homo sapiens GN=DDX1 PE=1 SV=2	4	1
ATP-dependent RNA helicase DDX18 OS=Homo sapiens GN=DDX18 PE=1 SV=2	1	6	1
ATP-dependent RNA helicase DDX19A OS=Homo sapiens GN=DDX19A PE=2 SV=1			2
ATP-dependent RNA helicase DDX19B OS=Homo sapiens GN=DDX19B PE=4 SV=1		1
ATP-dependent RNA helicase DDX24 OS=Homo sapiens GN=DDX24 PE=1 SV=1			2
ATP-dependent RNA helicase DDX39A OS=Homo sapiens GN=DDX39A PE=1 SV=2		10
ATP-dependent RNA helicase DDX3X OS=Homo sapiens GN=DDX3X PE=1 SV=3	36	57	11
ATP-dependent RNA helicase DDX42 OS=Homo sapiens GN=DDX42 PE=1 SV=1	1	1	5
ATP-dependent RNA helicase DDX50 OS=Homo sapiens GN=DDX50 PE=1 SV=1	9	21	9
ATP-dependent RNA helicase DDX51 OS=Homo sapiens GN=DDX51 PE=1 SV=3	1	2
ATP-dependent RNA helicase DDX54 OS=Homo sapiens GN=DDX54 PE=1 SV=2	1	1	3
ATP-dependent RNA helicase DHX8 OS=Homo sapiens GN=DHX8 PE=1 SV=1		4
ATPase, H+ transporting, lysosomal 50/57kDa, V1 subunit H, isoform CRA_c OS=Homo sapiens GN=ATP6V1H PE=4 SV=1		1
Atrophin-1 OS=Homo sapiens GN=ATN1 PE=1 SV=3			2
Aurora kinase B OS=Homo sapiens GN=AURKB PE=4 SV=1			2
B-cell CLL/lymphoma 7 protein family member A OS=Homo sapiens GN=BCL7A PE=1 SV=1		1
B-cell CLL/lymphoma 7 protein family member C (Fragment) OS=Homo sapiens GN=BCL7C PE=4 SV=1			3
B-cell receptor-associated protein 31 OS=Homo sapiens GN=BCAP31 PE=1 SV=3		1
Bcl-2-associated transcription factor 1 OS=Homo sapiens GN=BCLAF1 PE=1 SV=2	1	9	7
BCL-6 corepressor OS=Homo sapiens GN=BCOR PE=1 SV=1		1	2
Beta-actin-like protein 2 OS=Homo sapiens GN=ACTBL2 PE=1 SV=2	26	40
Bifunctional glutamate/proline--tRNA ligase OS=Homo sapiens GN=EPRS PE=1 SV=5	2	1	6
Biorientation of chromosomes in cell division protein 1-like 1 OS=Homo sapiens GN=BOD1L1 PE=1 SV=2			3
Bloom syndrome protein OS=Homo sapiens GN=BLM PE=1 SV=1		2	2
Borealin OS=Homo sapiens GN=CDCA8 PE=1 SV=2			5
Brain-specific angiogenesis inhibitor 1-associated protein 2 OS=Homo sapiens GN=BAIAP2 PE=1 SV=1	2
Breast cancer type 2 susceptibility protein OS=Homo sapiens GN=BRCA2 PE=1 SV=2		5
Bromodomain adjacent to zinc finger domain protein 1A OS=Homo sapiens GN=BAZ1A PE=1 SV=2		1	7
Bromodomain adjacent to zinc finger domain protein 2A OS=Homo sapiens GN=BAZ2A PE=1 SV=4			10
Bromodomain and WD repeat-containing protein 1 OS=Homo sapiens GN=BRWD1 PE=1 SV=4			1
Bromodomain-containing protein 2 OS=Homo sapiens GN=BRD2 PE=1 SV=2	1	11	9
Bromodomain-containing protein 4 OS=Homo sapiens GN=BRD4 PE=1 SV=2		6
Bromodomain-containing protein 7 OS=Homo sapiens GN=BRD7 PE=1 SV=1		2
C-Myc-binding protein OS=Homo sapiens GN=MYCBP PE=1 SV=3	6	6
C-terminal binding protein 2 OS=Homo sapiens GN=CTBP2 PE=2 SV=1			2
CAD protein OS=Homo sapiens GN=CAD PE=1 SV=3			2
Calcineurin-binding protein cabin-1 OS=Homo sapiens GN=CABIN1 PE=1 SV=1		1
Calcium homeostasis endoplasmic reticulum protein OS=Homo sapiens GN=CHERP PE=1 SV=3			4
Calcium homeostasis endoplasmic reticulum protein OS=Homo sapiens GN=CHERP PE=4 SV=1	4	22
Calcyclin-binding protein OS=Homo sapiens GN=CACYBP PE=1 SV=2		1
Caldesmon OS=Homo sapiens GN=CALD1 PE=1 SV=3		1	1
Calmodulin OS=Homo sapiens GN=CALM1 PE=1 SV=2		9	4
Calmodulin-like protein 5 OS=Homo sapiens GN=CALML5 PE=1 SV=2	5	8
Calmodulin-regulated spectrin-associated protein 3 OS=Homo sapiens GN=CAMSAP3 PE=1 SV=2		4
Calponin-2 OS=Homo sapiens GN=CNN2 PE=1 SV=4	1	1
Calponin-2 OS=Homo sapiens GN=CNN2 PE=2 SV=1			1
Calponin-3 OS=Homo sapiens GN=CNN3 PE=1 SV=1	2	4	3
Calreticulin OS=Homo sapiens GN=CALR PE=1 SV=1			2
Cancer-associated gene 1 protein OS=Homo sapiens GN=CAGE1 PE=4 SV=1		2
Capping protein (Actin filament) muscle Z-line, beta OS=Homo sapiens GN=CAPZB PE=4 SV=1	1
Caprin-1 OS=Homo sapiens GN=CAPRIN1 PE=1 SV=2	4	2	7
Cardiomyopathy-associated protein 5 OS=Homo sapiens GN=CMYA5 PE=1 SV=3	1	2
Casein kinase 2 beta polypeptide OS=Homo sapiens GN=CSNK2B PE=4 SV=2	1	3	3
Casein kinase II subunit alpha OS=Homo sapiens GN=CSNK2A1 PE=1 SV=1	6	2
Casein kinase II subunit alpha' OS=Homo sapiens GN=CSNK2A2 PE=1 SV=1			2
Catenin delta-1 OS=Homo sapiens GN=CTNND1 PE=4 SV=2			1
CCAAT/enhancer-binding protein zeta OS=Homo sapiens GN=CEBPZ PE=1 SV=3		1	1
CD2 antigen cytoplasmic tail-binding protein 2 OS=Homo sapiens GN=CD2BP2 PE=1 SV=1		1	2
Cdc42 effector protein 4 OS=Homo sapiens GN=CDC42EP4 PE=1 SV=1			2
Cell division cycle 5-like protein OS=Homo sapiens GN=CDC5L PE=1 SV=2	7	24	19
Cell division cycle and apoptosis regulator protein 1 OS=Homo sapiens GN=CCAR1 PE=1 SV=2		8	16
Cell division cycle protein 23 homolog OS=Homo sapiens GN=CDC23 PE=1 SV=3		1	1
Cell division cycle protein 27 homolog OS=Homo sapiens GN=CDC27 PE=1 SV=2		1
Cell division cycle protein 27 homolog OS=Homo sapiens GN=CDC27 PE=2 SV=1			4
Cellular tumor antigen p53 OS=Homo sapiens GN=TP53 PE=1 SV=4		7
Centromere protein F OS=Homo sapiens GN=CENPF PE=1 SV=2		5
Centromere protein V OS=Homo sapiens GN=CENPV PE=1 SV=1			1
Centrosomal protein of 170 kDa OS=Homo sapiens GN=CEP170 PE=1 SV=1		2	1
CGG triplet repeat-binding protein 1 OS=Homo sapiens GN=CGGBP1 PE=1 SV=2		2
Chaperonin containing TCP1, subunit 8 (Theta), isoform CRA_a OS=Homo sapiens GN=CCT8 PE=3 SV=1			11
Chromatin assembly factor 1 subunit B OS=Homo sapiens GN=CHAF1B PE=1 SV=1			4
Chromatin complexes subunit BAP18 OS=Homo sapiens GN=BAP18 PE=1 SV=1		4	1
Chromatin target of PRMT1 protein OS=Homo sapiens GN=CHTOP PE=1 SV=2	4	7	12
Chromobox protein homolog 1 OS=Homo sapiens GN=CBX1 PE=1 SV=1	4	9	5
Chromobox protein homolog 3 OS=Homo sapiens GN=CBX3 PE=1 SV=4	7	28	42
Chromobox protein homolog 5 OS=Homo sapiens GN=CBX5 PE=1 SV=1	4	9	7
Chromobox protein homolog 8 OS=Homo sapiens GN=CBX8 PE=1 SV=3			4
Chromodomain Y-like protein OS=Homo sapiens GN=CDYL PE=1 SV=2			3
Chromodomain-helicase-DNA-binding protein 3 OS=Homo sapiens GN=CHD3 PE=1 SV=3	3	7
Chromodomain-helicase-DNA-binding protein 4 OS=Homo sapiens GN=CHD4 PE=1 SV=2	18	51	15
Chromodomain-helicase-DNA-binding protein 6 OS=Homo sapiens GN=CHD6 PE=1 SV=4			3
Chromodomain-helicase-DNA-binding protein 7 OS=Homo sapiens GN=CHD7 PE=1 SV=3		2	4
Chromodomain-helicase-DNA-binding protein 8 OS=Homo sapiens GN=CHD8 PE=1 SV=5		2	8
Chromosome alignment-maintaining phosphoprotein 1 OS=Homo sapiens GN=CHAMP1 PE=1 SV=2		3	2
Chromosome-associated kinesin KIF4A OS=Homo sapiens GN=KIF4A PE=1 SV=3			1
Cip1-interacting zinc finger protein OS=Homo sapiens GN=CIZ1 PE=1 SV=2			1
Cirhin OS=Homo sapiens GN=CIRH1A PE=1 SV=1		2
Cisplatin resistance-associated overexpressed protein, isoform CRA_b OS=Homo sapiens GN=LUC7L3 PE=4 SV=1	1	9	4
Clathrin heavy chain 1 OS=Homo sapiens GN=CLTC PE=1 SV=5	2	9	6
Cleavage and polyadenylation specificity factor subunit 1 OS=Homo sapiens GN=CPSF1 PE=1 SV=2	1	2	4
Cleavage and polyadenylation specificity factor subunit 2 OS=Homo sapiens GN=CPSF2 PE=1 SV=2		3	1
Cleavage and polyadenylation specificity factor subunit 3 OS=Homo sapiens GN=CPSF3 PE=1 SV=1		1
Cleavage and polyadenylation specificity factor subunit 4 OS=Homo sapiens GN=CPSF4 PE=1 SV=1		1
Cleavage and polyadenylation specificity factor subunit 5 OS=Homo sapiens GN=NUDT21 PE=1 SV=1	2	2	1
Cleavage and polyadenylation specificity factor subunit 6 OS=Homo sapiens GN=CPSF6 PE=1 SV=2	4	2
Cleavage and polyadenylation specificity factor subunit 7 OS=Homo sapiens GN=CPSF7 PE=1 SV=1		2	2
Cleavage and polyadenylation-specificity factor subunit 6 OS=Homo sapiens GN=CPSF6 PE=4 SV=1			3
Cleavage stimulation factor subunit 2 OS=Homo sapiens GN=CSTF2 PE=4 SV=1	1		1
Cleavage stimulation factor subunit 3 OS=Homo sapiens GN=CSTF3 PE=1 SV=1			1
CLIP-associating protein 1 OS=Homo sapiens GN=CLASP1 PE=1 SV=1	1	1
CLIP-associating protein 2 OS=Homo sapiens GN=CLASP2 PE=4 SV=1	1	7
Coatomer subunit alpha OS=Homo sapiens GN=COPA PE=1 SV=2	1	3	10
Coatomer subunit beta OS=Homo sapiens GN=COPB1 PE=1 SV=3		1	5
Coatomer subunit beta' OS=Homo sapiens GN=COPB2 PE=1 SV=2	2	1	11
Coatomer subunit delta OS=Homo sapiens GN=ARCN1 PE=1 SV=1	1	2	6
Coatomer subunit epsilon OS=Homo sapiens GN=COPE PE=1 SV=3	1		1
Coatomer subunit gamma-1 OS=Homo sapiens GN=COPG1 PE=1 SV=1		1	7
Coatomer subunit gamma-2 OS=Homo sapiens GN=COPG2 PE=1 SV=1	1		2
Coatomer subunit zeta-1 OS=Homo sapiens GN=COPZ1 PE=1 SV=1	3	3	3
Cofilin-1 OS=Homo sapiens GN=CFL1 PE=4 SV=1	1		2
Coiled-coil domain-containing protein 137 OS=Homo sapiens GN=CCDC137 PE=1 SV=1		1	1
Coiled-coil domain-containing protein 8 OS=Homo sapiens GN=CCDC8 PE=1 SV=2	1	1
Coiled-coil domain-containing protein 86 OS=Homo sapiens GN=CCDC86 PE=1 SV=1	2	4	1
Coiled-coil-helix-coiled-coil-helix domain-containing protein 2, mitochondrial OS=Homo sapiens GN=CHCHD2 PE=1 SV=1			2
Coilin OS=Homo sapiens GN=COIL PE=1 SV=1	4	6	4
Cold shock domain-containing protein E1 OS=Homo sapiens GN=CSDE1 PE=1 SV=2	1
Cold-inducible RNA-binding protein OS=Homo sapiens GN=CIRBP PE=1 SV=1	60	24	2
Collagen alpha-1(VII) chain OS=Homo sapiens GN=COL7A1 PE=1 SV=2		2
Complement component 1 Q subcomponent-binding protein, mitochondrial OS=Homo sapiens GN=C1QBP PE=1 SV=1			14
Condensin complex subunit 3 OS=Homo sapiens GN=NCAPG PE=1 SV=1			2
Constitutive coactivator of PPAR-gamma-like protein 1 OS=Homo sapiens GN=FAM120A PE=1 SV=2	3	7	1
Core histone macro-H2A.1 OS=Homo sapiens GN=H2AFY PE=1 SV=4	9	19	8
Core histone macro-H2A.2 OS=Homo sapiens GN=H2AFY2 PE=1 SV=3	5	8	1
Creatine kinase B-type OS=Homo sapiens GN=CKB PE=1 SV=1			5
Crooked neck pre-mRNA splicing factor-like 1 (Drosophila) OS=Homo sapiens GN=CRNKL1 PE=2 SV=1			3
Crooked neck-like protein 1 OS=Homo sapiens GN=CRNKL1 PE=1 SV=4		3
CTD small phosphatase-like protein 2 OS=Homo sapiens GN=CTDSPL2 PE=1 SV=2			5
CUG triplet repeat, RNA binding protein 1, isoform CRA_c OS=Homo sapiens GN=CELF1 PE=4 SV=1		1	1
Cullin-3 OS=Homo sapiens GN=CUL3 PE=1 SV=2			1
Cullin-4B OS=Homo sapiens GN=CUL4B PE=1 SV=4	1
Cullin-associated NEDD8-dissociated protein 1 OS=Homo sapiens GN=CAND1 PE=1 SV=2		1	3
Cyclin-dependent kinase 1 OS=Homo sapiens GN=CDK1 PE=1 SV=3	2	1
Cyclin-dependent kinase 11B OS=Homo sapiens GN=CDK11B PE=1 SV=3		1
Cyclin-dependent kinase 12 OS=Homo sapiens GN=CDK12 PE=1 SV=2	1	1	2
Cyclin-dependent kinase 13 OS=Homo sapiens GN=CDK13 PE=1 SV=2	1	1	1
Cyclin-dependent kinase 2-associated protein 1 OS=Homo sapiens GN=CDK2AP1 PE=1 SV=1		2
Cyclin-dependent kinase 9 OS=Homo sapiens GN=CDK9 PE=1 SV=3	2	2	3
Cyclin-G-associated kinase OS=Homo sapiens GN=GAK PE=1 SV=2			1
Cyclin-K OS=Homo sapiens GN=CCNK PE=1 SV=2	1
Cystatin-A OS=Homo sapiens GN=CSTA PE=1 SV=1	1	1
Cytochrome P450 2S1 OS=Homo sapiens GN=CYP2S1 PE=2 SV=2		3
Cytoplasmic dynein 1 heavy chain 1 OS=Homo sapiens GN=DYNC1H1 PE=1 SV=5	1	3	11
Cytoplasmic dynein 1 light intermediate chain 1 OS=Homo sapiens GN=DYNC1LI1 PE=1 SV=3			3
Cytoskeleton-associated protein 2 OS=Homo sapiens GN=CKAP2 PE=1 SV=1	1	9	3
Cytoskeleton-associated protein 5 OS=Homo sapiens GN=CKAP5 PE=1 SV=3	1	8	6
Cytospin-A OS=Homo sapiens GN=SPECC1L PE=1 SV=2	1	5
D-3-phosphoglycerate dehydrogenase OS=Homo sapiens GN=PHGDH PE=1 SV=4			4
Dachshund homolog 1 OS=Homo sapiens GN=DACH1 PE=1 SV=2		4
DAZ-associated protein 1 OS=Homo sapiens GN=DAZAP1 PE=1 SV=1	3	3
DBIRD complex subunit KIAA1967 OS=Homo sapiens GN=KIAA1967 PE=1 SV=2			6
DBIRD complex subunit ZNF326 OS=Homo sapiens GN=ZNF326 PE=1 SV=2	1	10	14
DDB1- and CUL4-associated factor 7 OS=Homo sapiens GN=DCAF7 PE=1 SV=1			2
Death-inducer obliterator 1 OS=Homo sapiens GN=DIDO1 PE=1 SV=5		2	1
Dehydrogenase/reductase SDR family member 4 OS=Homo sapiens GN=DHRS4 PE=1 SV=3	1	3
Dermcidin OS=Homo sapiens GN=DCD PE=1 SV=2	19	17	12
Desmoglein-1 OS=Homo sapiens GN=DSG1 PE=1 SV=2	1	1
Desmoplakin OS=Homo sapiens GN=DSP PE=1 SV=3	7	3	5
Developmentally-regulated GTP-binding protein 1 OS=Homo sapiens GN=DRG1 PE=1 SV=1	1	1
Digestive organ expansion factor homolog OS=Homo sapiens GN=DIEXF PE=1 SV=2			3
DKFZP586J0619 protein OS=Homo sapiens GN=DKFZP586J0619 PE=4 SV=1		1	3
DNA (cytosine-5)-methyltransferase 1 OS=Homo sapiens GN=DNMT1 PE=1 SV=2			4
DNA damage-binding protein 1 OS=Homo sapiens GN=DDB1 PE=1 SV=1			1
DNA methyltransferase 1-associated protein 1 OS=Homo sapiens GN=DMAP1 PE=1 SV=1		3	2
DNA mismatch repair protein Msh2 OS=Homo sapiens GN=MSH2 PE=1 SV=1			4
DNA mismatch repair protein Msh6 OS=Homo sapiens GN=MSH6 PE=1 SV=2	1		4
DNA repair protein RAD50 OS=Homo sapiens GN=RAD50 PE=1 SV=1		187	4
DNA replication licensing factor MCM2 OS=Homo sapiens GN=MCM2 PE=1 SV=4			22
DNA replication licensing factor MCM3 OS=Homo sapiens GN=MCM3 PE=1 SV=3		2	12
DNA replication licensing factor MCM4 OS=Homo sapiens GN=MCM4 PE=1 SV=5		1
DNA replication licensing factor MCM4 OS=Homo sapiens GN=MCM4 PE=3 SV=1			11
DNA replication licensing factor MCM5 OS=Homo sapiens GN=MCM5 PE=1 SV=5			8
DNA replication licensing factor MCM6 OS=Homo sapiens GN=MCM6 PE=1 SV=1		2	13
DNA replication licensing factor MCM7 OS=Homo sapiens GN=MCM7 PE=1 SV=4			7
DNA topoisomerase 1 OS=Homo sapiens GN=TOP1 PE=1 SV=2		1	1
DNA topoisomerase 2-alpha OS=Homo sapiens GN=TOP2A PE=1 SV=3	2	32	33
DNA topoisomerase 2-beta OS=Homo sapiens GN=TOP2B PE=1 SV=3	3	32	24
DNA-binding protein A OS=Homo sapiens GN=CSDA PE=1 SV=4	52	61
DNA-binding protein SATB2 OS=Homo sapiens GN=SATB2 PE=1 SV=2		4
DNA-dependent protein kinase catalytic subunit OS=Homo sapiens GN=PRKDC PE=1 SV=3	1	1	11
DNA-directed RNA polymerase I subunit RPA34 OS=Homo sapiens GN=CD3EAP PE=1 SV=1	2	1
DNA-directed RNA polymerase II subunit RPB1 OS=Homo sapiens GN=POLR2A PE=1 SV=2			7
DNA-directed RNA polymerase II subunit RPB2 OS=Homo sapiens GN=POLR2B PE=1 SV=1			2
DNA-directed RNA polymerase II subunit RPB4 OS=Homo sapiens GN=POLR2D PE=1 SV=1			3
DNA-directed RNA polymerase II subunit RPB7 OS=Homo sapiens GN=POLR2G PE=1 SV=1			1
DNA-directed RNA polymerase III subunit RPC1 OS=Homo sapiens GN=POLR3A PE=1 SV=2		1
DNA-directed RNA polymerases I and III subunit RPAC1 OS=Homo sapiens GN=POLR1C PE=1 SV=1			1
DNA-directed RNA polymerases I, II, and III subunit RPABC1 OS=Homo sapiens GN=POLR2E PE=1 SV=4	1		1
DnaJ homolog subfamily A member 1 OS=Homo sapiens GN=DNAJA1 PE=1 SV=2	3	3	5
DnaJ homolog subfamily A member 2 OS=Homo sapiens GN=DNAJA2 PE=1 SV=1		1
DnaJ homolog subfamily C member 7 OS=Homo sapiens GN=DNAJC7 PE=1 SV=2			2
Double-strand break repair protein MRE11A OS=Homo sapiens GN=MRE11A PE=2 SV=1		75
Double-strand-break repair protein rad21 homolog OS=Homo sapiens GN=RAD21 PE=1 SV=2			3
Double-stranded RNA-binding protein Staufen homolog 1 OS=Homo sapiens GN=STAU1 PE=2 SV=1		1
Double-stranded RNA-specific adenosine deaminase OS=Homo sapiens GN=ADAR PE=4 SV=1	3	6	2
Down syndrome cell adhesion molecule OS=Homo sapiens GN=DSCAM PE=1 SV=2		22
Dpy-30-like protein, isoform CRA_b OS=Homo sapiens GN=LOC84661 PE=2 SV=1			1
Drebrin OS=Homo sapiens GN=DBN1 PE=4 SV=1	3	7
Dynactin subunit 2 OS=Homo sapiens GN=DCTN2 PE=4 SV=1			3
Dynamin-2 OS=Homo sapiens GN=DNM2 PE=3 SV=1	1	3	3
Dynein heavy chain 12, axonemal OS=Homo sapiens GN=DNAH12 PE=1 SV=2			2
Dynein heavy chain 17, axonemal OS=Homo sapiens GN=DNAH17 PE=2 SV=2			1
Dynein heavy chain 2, axonemal OS=Homo sapiens GN=DNAH2 PE=1 SV=3			2
Dynein light chain 1, cytoplasmic OS=Homo sapiens GN=DYNLL1 PE=1 SV=1	2	1	7
Dystonin OS=Homo sapiens GN=DST PE=4 SV=2			1
E1A-binding protein p400 OS=Homo sapiens GN=EP400 PE=1 SV=4			1
E3 SUMO-protein ligase PIAS1 OS=Homo sapiens GN=PIAS1 PE=2 SV=1			1
E3 SUMO-protein ligase RanBP2 OS=Homo sapiens GN=RANBP2 PE=1 SV=2	6	10	9
E3 ubiquitin-protein ligase BRE1A OS=Homo sapiens GN=RNF20 PE=1 SV=2			1
E3 ubiquitin-protein ligase BRE1B OS=Homo sapiens GN=RNF40 PE=1 SV=4			4
E3 ubiquitin-protein ligase RAD18 OS=Homo sapiens GN=RAD18 PE=1 SV=2			1
E3 ubiquitin-protein ligase RBBP6 OS=Homo sapiens GN=RBBP6 PE=1 SV=1			5
E3 ubiquitin-protein ligase RING1 OS=Homo sapiens GN=RING1 PE=1 SV=2	1	6
E3 ubiquitin-protein ligase RING2 OS=Homo sapiens GN=RNF2 PE=1 SV=1	2	15	2
E3 ubiquitin-protein ligase RNF138 OS=Homo sapiens GN=RNF138 PE=1 SV=1		1
E3 ubiquitin-protein ligase RNF213 OS=Homo sapiens GN=RNF213 PE=1 SV=3			2
E3 ubiquitin-protein ligase TRIM33 OS=Homo sapiens GN=TRIM33 PE=1 SV=3			2
E3 ubiquitin-protein ligase TRIP12 OS=Homo sapiens GN=TRIP12 PE=1 SV=1		1
E3 ubiquitin-protein ligase UBR5 OS=Homo sapiens GN=UBR5 PE=1 SV=2			1
E3 ubiquitin-protein ligase UHRF1 OS=Homo sapiens GN=UHRF1 PE=1 SV=1			1
E3 ubiquitin-protein ligase ZFP91 OS=Homo sapiens GN=ZFP91 PE=1 SV=1			4
ELAV-like protein 1 OS=Homo sapiens GN=ELAVL1 PE=1 SV=2	14	18
ELAV-like protein 1 OS=Homo sapiens GN=ELAVL1 PE=2 SV=1			7
Elongation factor 1-alpha 1 OS=Homo sapiens GN=EEF1A1 PE=1 SV=1	12	15
Elongation factor 1-beta OS=Homo sapiens GN=EEF1B2 PE=1 SV=3			1
Elongation factor 1-delta OS=Homo sapiens GN=EEF1D PE=3 SV=1			3
Elongation factor 1-gamma OS=Homo sapiens GN=EEF1G PE=1 SV=3	1	1
Elongation factor 1-gamma OS=Homo sapiens GN=EEF1G PE=2 SV=1			9
Elongation factor 2 OS=Homo sapiens GN=EEF2 PE=1 SV=4	2		8
Endophilin-A2 OS=Homo sapiens GN=SH3GL1 PE=1 SV=1			1
Endoplasmin OS=Homo sapiens GN=HSP90B1 PE=1 SV=1		2	5
Enhancer of rudimentary homolog OS=Homo sapiens GN=ERH PE=1 SV=1	7	19	7
Enolase B OS=Homo sapiens GN=ENO3 PE=3 SV=1		1
Envoplakin OS=Homo sapiens GN=EVPL PE=1 SV=3	2
ERI1 exoribonuclease 2 OS=Homo sapiens GN=ERI2 PE=2 SV=2	15
Erythroid differentiation-related factor 1 OS=Homo sapiens GN=EDRF1 PE=1 SV=1		2
ESF1 homolog OS=Homo sapiens GN=ESF1 PE=1 SV=1			1
Euchromatic histone-lysine N-methyltransferase 2 OS=Homo sapiens GN=EHMT2 PE=3 SV=1		1
Eukaryotic initiation factor 4A-I OS=Homo sapiens GN=EIF4A1 PE=1 SV=1	10	10	8
Eukaryotic initiation factor 4A-III OS=Homo sapiens GN=EIF4A3 PE=1 SV=4	5	10	5
Eukaryotic translation initiation factor 1b OS=Homo sapiens GN=EIF1B PE=1 SV=2		1
Eukaryotic translation initiation factor 2 subunit 2 OS=Homo sapiens GN=EIF2S2 PE=1 SV=2			1
Eukaryotic translation initiation factor 2 subunit 3 OS=Homo sapiens GN=EIF2S3 PE=1 SV=3			3
Eukaryotic translation initiation factor 3 subunit A OS=Homo sapiens GN=EIF3A PE=1 SV=1	1	3	5
Eukaryotic translation initiation factor 3 subunit B OS=Homo sapiens GN=EIF3B PE=1 SV=3	1	5
Eukaryotic translation initiation factor 3 subunit C OS=Homo sapiens GN=EIF3C PE=1 SV=1		6	11
Eukaryotic translation initiation factor 3 subunit D OS=Homo sapiens GN=EIF3D PE=1 SV=1		3	1
Eukaryotic translation initiation factor 3 subunit E OS=Homo sapiens GN=EIF3E PE=1 SV=1	2	3	3
Eukaryotic translation initiation factor 3 subunit G OS=Homo sapiens GN=EIF3G PE=1 SV=2		1
Eukaryotic translation initiation factor 3 subunit I OS=Homo sapiens GN=EIF3I PE=1 SV=1		1	1
Eukaryotic translation initiation factor 3 subunit L OS=Homo sapiens GN=EIF3EIP PE=4 SV=1			1
Eukaryotic translation initiation factor 3 subunit L OS=Homo sapiens GN=EIF3L PE=1 SV=1		1
Eukaryotic translation initiation factor 4 gamma 1 OS=Homo sapiens GN=EIF4G1 PE=1 SV=4	1	1
Eukaryotic translation initiation factor 4 gamma 1 OS=Homo sapiens GN=EIF4G1 PE=4 SV=1			2
Eukaryotic translation initiation factor 4B OS=Homo sapiens GN=EIF4B PE=1 SV=2	8	27
Eukaryotic translation initiation factor 4H OS=Homo sapiens GN=EIF4H PE=1 SV=5	1
Eukaryotic translation initiation factor 5A-1 OS=Homo sapiens GN=EIF5A PE=1 SV=2	4	2
Exosome complex component MTR3 OS=Homo sapiens GN=EXOSC6 PE=1 SV=1		1	1
Exosome complex component RRP4 OS=Homo sapiens GN=EXOSC2 PE=4 SV=1		1
Exosome complex component RRP42 OS=Homo sapiens GN=EXOSC7 PE=1 SV=3			1
Exosome complex exonuclease RRP44 OS=Homo sapiens GN=DIS3 PE=1 SV=2	1
Exosome component 10 OS=Homo sapiens GN=EXOSC10 PE=1 SV=2	1	1	1
Exportin-1 OS=Homo sapiens GN=XPO1 PE=1 SV=1	2		2
Exportin-2 OS=Homo sapiens GN=CSE1L PE=1 SV=3	1
Ezrin OS=Homo sapiens GN=EZR PE=1 SV=4	1		1
F-actin-capping protein subunit alpha-1 OS=Homo sapiens GN=CAPZA1 PE=1 SV=3		5
F-box/WD repeat-containing protein 11 OS=Homo sapiens GN=FBXW11 PE=1 SV=1	1	2
FACT complex subunit SPT16 OS=Homo sapiens GN=SUPT16H PE=1 SV=1	9	51	14
FACT complex subunit SSRP1 OS=Homo sapiens GN=SSRP1 PE=1 SV=1	10	39	4
Far upstream element-binding protein 1 OS=Homo sapiens GN=FUBP1 PE=1 SV=3	3	7	8
Far upstream element-binding protein 2 OS=Homo sapiens GN=KHSRP PE=1 SV=4	10	13	4
Far upstream element-binding protein 3 OS=Homo sapiens GN=FUBP3 PE=1 SV=2	4	3	3
Fatty acid synthase OS=Homo sapiens GN=FASN PE=1 SV=3		1	5
Fatty acid-binding protein, epidermal OS=Homo sapiens GN=FABP5 PE=1 SV=3	2	2
Fibrous sheath-interacting protein 2 OS=Homo sapiens GN=FSIP2 PE=4 SV=1			4
Filaggrin OS=Homo sapiens GN=FLG PE=1 SV=3		1
Filaggrin-2 OS=Homo sapiens GN=FLG2 PE=1 SV=1	2	2
Filamin-A OS=Homo sapiens GN=FLNA PE=1 SV=4	8	54
Filamin-A OS=Homo sapiens GN=FLNA PE=2 SV=1			15
Filamin-B OS=Homo sapiens GN=FLNB PE=1 SV=2	2	10	4
FLAG-UL12		3202
FLAG-UL8			705
Flap endonuclease 1 OS=Homo sapiens GN=FEN1 PE=1 SV=1	2		2
FLYWCH-type zinc finger-containing protein 1 OS=Homo sapiens GN=FLYWCH1 PE=1 SV=2		1
Forkhead box protein C1 OS=Homo sapiens GN=FOXC1 PE=1 SV=3	1		2
Formin-binding protein 4 OS=Homo sapiens GN=FNBP4 PE=1 SV=3			4
Fructose-bisphosphate aldolase A OS=Homo sapiens GN=ALDOA PE=1 SV=2		1	6
Fructose-bisphosphate aldolase C OS=Homo sapiens GN=ALDOC PE=1 SV=2			2
G patch domain and KOW motifs-containing protein OS=Homo sapiens GN=GPKOW PE=1 SV=2		1
G patch domain-containing protein 2 OS=Homo sapiens GN=GPATCH2 PE=1 SV=1	1	3
G patch domain-containing protein 4 OS=Homo sapiens GN=GPATCH4 PE=1 SV=2	1	3	1
G-protein coupled receptor 78 OS=Homo sapiens GN=GPR78 PE=1 SV=2		1
G2/mitotic-specific cyclin-B1 OS=Homo sapiens GN=CCNB1 PE=1 SV=1		4	1
GC-rich sequence DNA-binding factor 1 OS=Homo sapiens GN=GCFC1 PE=1 SV=2			1
Gem-associated protein 4 OS=Homo sapiens GN=GEMIN4 PE=1 SV=2		8
Gem-associated protein 5 OS=Homo sapiens GN=GEMIN5 PE=1 SV=3		1
General transcription factor 3C polypeptide 1 OS=Homo sapiens GN=GTF3C1 PE=1 SV=4			3
General transcription factor 3C polypeptide 2 OS=Homo sapiens GN=GTF3C2 PE=1 SV=2		1	1
General transcription factor 3C polypeptide 3 OS=Homo sapiens GN=GTF3C3 PE=1 SV=1			6
General transcription factor 3C polypeptide 4 OS=Homo sapiens GN=GTF3C4 PE=1 SV=2			1
General transcription factor 3C polypeptide 5 OS=Homo sapiens GN=GTF3C5 PE=4 SV=1		1
General transcription factor II-I OS=Homo sapiens GN=GTF2I PE=1 SV=2	44	90	10
General vesicular transport factor p115 OS=Homo sapiens GN=USO1 PE=4 SV=1			4
GFP-FLAG	5218	79
Glutamate--cysteine ligase catalytic subunit OS=Homo sapiens GN=GCLC PE=1 SV=2			1
Glutamine and serine-rich protein 1 OS=Homo sapiens GN=QSER1 PE=1 SV=3		2
Glutamine-rich protein 1 OS=Homo sapiens GN=QRICH1 PE=1 SV=1			1
Glyceraldehyde-3-phosphate dehydrogenase OS=Homo sapiens GN=GAPDH PE=1 SV=3		1	6
GTP-binding nuclear protein Ran (Fragment) OS=Homo sapiens GN=RAN PE=4 SV=1		2	5
GTP-binding protein SAR1a OS=Homo sapiens GN=SAR1A PE=1 SV=1			1
GTP-binding protein SAR1b OS=Homo sapiens GN=SAR1B PE=1 SV=1			2
Guanine nucleotide-binding protein subunit beta-2-like 1 OS=Homo sapiens GN=GNB2L1 PE=1 SV=3			7
Guanine nucleotide-binding protein-like 3-like protein OS=Homo sapiens GN=GNL3L PE=1 SV=1		1	4
H/ACA ribonucleoprotein complex subunit 1 OS=Homo sapiens GN=GAR1 PE=1 SV=1	8	30	3
H/ACA ribonucleoprotein complex subunit 2 OS=Homo sapiens GN=NHP2 PE=1 SV=1	10	15
H/ACA ribonucleoprotein complex subunit 3 OS=Homo sapiens GN=NOP10 PE=1 SV=1	7	7
H/ACA ribonucleoprotein complex subunit 4 OS=Homo sapiens GN=DKC1 PE=1 SV=3	11	24	1
HCF N-terminal chain 2 OS=Homo sapiens GN=HCFC1 PE=4 SV=2	3	24	11
HCG2001850, isoform CRA_a OS=Homo sapiens GN=NME1-NME2 PE=2 SV=1			2
HEAT repeat-containing protein 1 OS=Homo sapiens GN=HEATR1 PE=1 SV=3	5	6	1
Heat shock 70 kDa protein 1A/1B OS=Homo sapiens GN=HSPA1A PE=1 SV=5	31	105	76
Heat shock 70 kDa protein 4 OS=Homo sapiens GN=HSPA4 PE=1 SV=4			1
Heat shock cognate 71 kDa protein OS=Homo sapiens GN=HSPA8 PE=1 SV=1	41	119	84
Heat shock protein 105 kDa OS=Homo sapiens GN=HSPH1 PE=1 SV=1			1
Heat shock protein 75 kDa, mitochondrial OS=Homo sapiens GN=TRAP1 PE=1 SV=3	2
Heat shock protein HSP 90-alpha OS=Homo sapiens GN=HSP90AA1 PE=1 SV=5	6	18	36
Heat shock protein HSP 90-beta OS=Homo sapiens GN=HSP90AB1 PE=1 SV=4	12	18	47
Helicase SRCAP OS=Homo sapiens GN=SRCAP PE=1 SV=3		4	2
Helicase-like transcription factor OS=Homo sapiens GN=HLTF PE=1 SV=2		1
Hemoglobin subunit beta OS=Homo sapiens GN=HBB PE=1 SV=2			1
Hepatoma-derived growth factor-related protein 2 OS=Homo sapiens GN=HDGFRP2 PE=1 SV=1		4	2
Heterogeneous nuclear ribonucleoprotein A/B OS=Homo sapiens GN=HNRNPAB PE=4 SV=1	17	23	10
Heterogeneous nuclear ribonucleoprotein A0 OS=Homo sapiens GN=HNRNPA0 PE=1 SV=1	24	26	2
Heterogeneous nuclear ribonucleoprotein A1 OS=Homo sapiens GN=HNRNPA1 PE=1 SV=5			41
Heterogeneous nuclear ribonucleoprotein A1 OS=Homo sapiens GN=HNRNPA1 PE=4 SV=1	108	159
Heterogeneous nuclear ribonucleoprotein A3 OS=Homo sapiens GN=HNRNPA3 PE=1 SV=2	47	88	9
Heterogeneous nuclear ribonucleoprotein D-like OS=Homo sapiens GN=HNRPDL PE=1 SV=3	22	22	6
Heterogeneous nuclear ribonucleoprotein D0 (Fragment) OS=Homo sapiens GN=HNRNPD PE=4 SV=1			8
Heterogeneous nuclear ribonucleoprotein D0 OS=Homo sapiens GN=HNRNPD PE=1 SV=1	43	44
Heterogeneous nuclear ribonucleoprotein F OS=Homo sapiens GN=HNRNPF PE=1 SV=3	34	43	40
Heterogeneous nuclear ribonucleoprotein H OS=Homo sapiens GN=HNRNPH1 PE=1 SV=4			75
Heterogeneous nuclear ribonucleoprotein H, N-terminally processed OS=Homo sapiens GN=HNRNPH1 PE=4 SV=1	53	79
Heterogeneous nuclear ribonucleoprotein H2 OS=Homo sapiens GN=HNRNPH2 PE=1 SV=1	30	51
Heterogeneous nuclear ribonucleoprotein H3 OS=Homo sapiens GN=HNRNPH3 PE=1 SV=2	36	32	5
Heterogeneous nuclear ribonucleoprotein K OS=Homo sapiens GN=HNRNPK PE=1 SV=1	52	66	22
Heterogeneous nuclear ribonucleoprotein L OS=Homo sapiens GN=HNRNPL PE=1 SV=2	14	24	7
Heterogeneous nuclear ribonucleoprotein M OS=Homo sapiens GN=HNRNPM PE=1 SV=3	36	89	81
Heterogeneous nuclear ribonucleoprotein Q OS=Homo sapiens GN=SYNCRIP PE=1 SV=2	57	46	12
Heterogeneous nuclear ribonucleoprotein R OS=Homo sapiens GN=HNRNPR PE=1 SV=1	57	75	29
Heterogeneous nuclear ribonucleoprotein U OS=Homo sapiens GN=HNRNPU PE=1 SV=6	359	384	95
Heterogeneous nuclear ribonucleoprotein U-like protein 1 OS=Homo sapiens GN=HNRNPUL1 PE=1 SV=2	3	5
Heterogeneous nuclear ribonucleoprotein U-like protein 2 OS=Homo sapiens GN=HNRNPUL2 PE=1 SV=1	8	23	7
Heterogeneous nuclear ribonucleoproteins A2/B1 OS=Homo sapiens GN=HNRNPA2B1 PE=1 SV=2	101	132	19
Heterogeneous nuclear ribonucleoproteins C1/C2 OS=Homo sapiens GN=HNRNPC PE=2 SV=1	27	52
Heterogeneous nuclear ribonucleoproteins C1/C2 OS=Homo sapiens GN=HNRNPC PE=4 SV=1			31
Hexokinase-1 OS=Homo sapiens GN=HK1 PE=1 SV=3			1
High mobility group protein B1 OS=Homo sapiens GN=HMGB1 PE=1 SV=3	7	10
High mobility group protein B2 OS=Homo sapiens GN=HMGB2 PE=1 SV=2		2
High mobility group protein B3 (Fragment) OS=Homo sapiens GN=HMGB3 PE=4 SV=1	1	2
Histone acetyltransferase KAT7 OS=Homo sapiens GN=KAT7 PE=1 SV=1			2
Histone acetyltransferase type B catalytic subunit OS=Homo sapiens GN=HAT1 PE=1 SV=1			8
Histone deacetylase 1 OS=Homo sapiens GN=HDAC1 PE=1 SV=1	5	19
Histone deacetylase 2 OS=Homo sapiens GN=HDAC2 PE=4 SV=1	4	26	13
Histone deacetylase complex subunit SAP130 OS=Homo sapiens GN=SAP130 PE=4 SV=1			2
Histone deacetylase complex subunit SAP18 (Fragment) OS=Homo sapiens GN=SAP18 PE=4 SV=1			2
Histone deacetylase complex subunit SAP18 OS=Homo sapiens GN=SAP18 PE=1 SV=1	1
Histone demethylase UTY OS=Homo sapiens GN=UTY PE=1 SV=2			1
Histone H1.2 OS=Homo sapiens GN=HIST1H1C PE=1 SV=2	18	31
Histone H1.4 OS=Homo sapiens GN=HIST1H1E PE=1 SV=2			64
Histone H1x OS=Homo sapiens GN=H1FX PE=1 SV=1	1	3
Histone H2A type 1-C OS=Homo sapiens GN=HIST1H2AC PE=1 SV=3	33	56
Histone H2A type 2-C OS=Homo sapiens GN=HIST2H2AC PE=1 SV=4	35	60
Histone H2A.J OS=Homo sapiens GN=H2AFJ PE=1 SV=1			67
Histone H2A.Z OS=Homo sapiens GN=H2AFZ PE=1 SV=2	19	34	11
Histone H2B OS=Homo sapiens GN=HIST2H2BF PE=2 SV=1	49	123
Histone H2B type 1-D OS=Homo sapiens GN=HIST1H2BD PE=1 SV=2			323
Histone H2B type 1-O OS=Homo sapiens GN=HIST1H2BO PE=1 SV=3	47	120	293
Histone H3.1 OS=Homo sapiens GN=HIST1H3A PE=1 SV=2			84
Histone H3.2 OS=Homo sapiens GN=HIST2H3A PE=1 SV=3	2	6
Histone H4 OS=Homo sapiens GN=HIST1H4A PE=1 SV=2	55	128	442
Histone lysine demethylase PHF8 (Fragment) OS=Homo sapiens GN=PHF8 PE=4 SV=1			7
Histone lysine demethylase PHF8 OS=Homo sapiens GN=PHF8 PE=1 SV=3		2
Histone-binding protein RBBP4 OS=Homo sapiens GN=RBBP4 PE=1 SV=3	6	27	19
Histone-binding protein RBBP7 OS=Homo sapiens GN=RBBP7 PE=1 SV=1	7	25
Histone-binding protein RBBP7 OS=Homo sapiens GN=RBBP7 PE=4 SV=1			21
Histone-lysine N-methyltransferase EHMT1 OS=Homo sapiens GN=EHMT1 PE=1 SV=4		2	1
Histone-lysine N-methyltransferase MLL OS=Homo sapiens GN=MLL PE=1 SV=5			1
Histone-lysine N-methyltransferase MLL3 OS=Homo sapiens GN=MLL3 PE=1 SV=3			1
Histone-lysine N-methyltransferase SETD1A OS=Homo sapiens GN=SETD1A PE=1 SV=3			3
Histone-lysine N-methyltransferase SETD2 OS=Homo sapiens GN=SETD2 PE=1 SV=3	1
HIV Tat-specific factor 1 OS=Homo sapiens GN=HTATSF1 PE=1 SV=1			3
Homeobox protein Hox-A5 OS=Homo sapiens GN=HOXA5 PE=1 SV=2	1
Homeobox protein Hox-B9 OS=Homo sapiens GN=HOXB9 PE=1 SV=2		3	1
Homeobox protein Hox-C9 OS=Homo sapiens GN=HOXC9 PE=1 SV=3		2
Hornerin OS=Homo sapiens GN=HRNR PE=1 SV=2	4	7
Hsc70-interacting protein OS=Homo sapiens GN=ST13 PE=1 SV=2			4
Importin subunit alpha-2 OS=Homo sapiens GN=KPNA2 PE=1 SV=1	2	11	7
Importin subunit alpha-3 OS=Homo sapiens GN=KPNA3 PE=1 SV=2		1
Importin subunit alpha-7 OS=Homo sapiens GN=KPNA6 PE=1 SV=1	1	3
Importin subunit beta-1 OS=Homo sapiens GN=KPNB1 PE=1 SV=2	5	7	2
Importin-5 (Fragment) OS=Homo sapiens GN=IPO5 PE=4 SV=1		1	1
Inner centromere protein OS=Homo sapiens GN=INCENP PE=1 SV=3			2
Insulin-like growth factor 2 mRNA-binding protein 1 OS=Homo sapiens GN=IGF2BP1 PE=1 SV=2	6	8
Insulin-like growth factor 2 mRNA-binding protein 3 OS=Homo sapiens GN=IGF2BP3 PE=1 SV=2	2	2
Integrator complex subunit 10 OS=Homo sapiens GN=INTS10 PE=1 SV=2			1
Integrator complex subunit 3 OS=Homo sapiens GN=INTS3 PE=1 SV=1		2
Integrator complex subunit 4 OS=Homo sapiens GN=INTS4 PE=1 SV=2		2	2
Integrator complex subunit 8 OS=Homo sapiens GN=INTS8 PE=1 SV=1		1
Integrin-linked protein kinase OS=Homo sapiens GN=ILK PE=2 SV=1	1
Interleukin enhancer binding factor 3, 90kDa, isoform CRA_b OS=Homo sapiens GN=ILF3 PE=4 SV=1	40	47	16
Interleukin enhancer-binding factor 2 OS=Homo sapiens GN=ILF2 PE=1 SV=2	25	40	1
Intersectin-1 OS=Homo sapiens GN=ITSN1 PE=1 SV=3			1
Intron-binding protein aquarius OS=Homo sapiens GN=AQR PE=1 SV=4			2
Isoleucine--tRNA ligase, cytoplasmic OS=Homo sapiens GN=IARS PE=1 SV=2	1		2
Junction plakoglobin OS=Homo sapiens GN=JUP PE=1 SV=3	2
Junction plakoglobin OS=Homo sapiens GN=JUP PE=3 SV=1	7	16
Kelch-like protein 24 OS=Homo sapiens GN=KLHL24 PE=2 SV=1			1
Keratin, type I cytoskeletal 14 OS=Homo sapiens GN=KRT14 PE=1 SV=4			46
Keratin, type I cytoskeletal 16 OS=Homo sapiens GN=KRT16 PE=1 SV=4	23	28	39
Keratin, type I cytoskeletal 17 OS=Homo sapiens GN=KRT17 PE=1 SV=2	12	19	28
Keratin, type I cytoskeletal 9 OS=Homo sapiens GN=KRT9 PE=1 SV=3			105
Keratin, type II cuticular Hb2 OS=Homo sapiens GN=KRT82 PE=1 SV=3		1
Keratin, type II cuticular Hb4 OS=Homo sapiens GN=KRT84 PE=1 SV=2	2	2
Keratin, type II cytoskeletal 1 OS=Homo sapiens GN=KRT1 PE=1 SV=6	236	195	206
Keratin, type II cytoskeletal 2 epidermal OS=Homo sapiens GN=KRT2 PE=1 SV=2	62	79
Keratin, type II cytoskeletal 3 OS=Homo sapiens GN=KRT3 PE=1 SV=3	8	9
Keratin, type II cytoskeletal 5 OS=Homo sapiens GN=KRT5 PE=1 SV=3	35	53
Keratin, type II cytoskeletal 74 OS=Homo sapiens GN=KRT74 PE=1 SV=2			18
Keratin, type II cytoskeletal 78 OS=Homo sapiens GN=KRT78 PE=2 SV=2	1	4
Keratinocyte proline-rich protein OS=Homo sapiens GN=KPRP PE=1 SV=1		1
KH domain-containing, RNA-binding, signal transduction-associated protein 1 OS=Homo sapiens GN=KHDRBS1 PE=1 SV=1	15	11	8
Kinesin-like protein KIF18B OS=Homo sapiens GN=KIF18B PE=1 SV=3			1
Kinesin-like protein KIF20A OS=Homo sapiens GN=KIF20A PE=1 SV=1			7
Kinesin-like protein KIF22 OS=Homo sapiens GN=KIF22 PE=1 SV=5	1	2	4
Kinesin-like protein KIF23 OS=Homo sapiens GN=KIF23 PE=1 SV=3		7	2
L-lactate dehydrogenase A chain OS=Homo sapiens GN=LDHA PE=1 SV=2			5
L-lactate dehydrogenase B chain OS=Homo sapiens GN=LDHB PE=1 SV=2			10
Lamin-B1 OS=Homo sapiens GN=LMNB1 PE=1 SV=2		1
Lamina-associated polypeptide 2, isoform alpha OS=Homo sapiens GN=TMPO PE=1 SV=2	2	8	2
Large subunit GTPase 1 homolog OS=Homo sapiens GN=LSG1 PE=1 SV=2			1
Lethal(3)malignant brain tumor-like protein 2 OS=Homo sapiens GN=L3MBTL2 PE=1 SV=1		13	1
Leucine--tRNA ligase, cytoplasmic OS=Homo sapiens GN=LARS PE=2 SV=1			2
Leucine-rich repeat flightless-interacting protein 2 OS=Homo sapiens GN=LRRFIP2 PE=1 SV=1		3
LIM domain only protein 7 OS=Homo sapiens GN=LMO7 PE=1 SV=3			1
Liprin-beta-1 OS=Homo sapiens GN=PPFIBP1 PE=1 SV=2		1
Low-density lipoprotein receptor-related protein 1B OS=Homo sapiens GN=LRP1B PE=1 SV=2		2
Lymphoid-specific helicase OS=Homo sapiens GN=HELLS PE=1 SV=1	1	5	2
Lysine-specific demethylase 2A OS=Homo sapiens GN=KDM2A PE=1 SV=3			2
Lysine-specific demethylase 3B OS=Homo sapiens GN=KDM3B PE=1 SV=2			3
Lysine-specific demethylase PHF2 OS=Homo sapiens GN=PHF2 PE=1 SV=4		1
Lysine-specific histone demethylase 1A OS=Homo sapiens GN=KDM1A PE=4 SV=1		2	1
M-phase phosphoprotein 8 OS=Homo sapiens GN=MPHOSPH8 PE=1 SV=2		1
MAP7 domain-containing protein 3 OS=Homo sapiens GN=MAP7D3 PE=4 SV=1		1
Matrin-3 OS=Homo sapiens GN=MATR3 PE=4 SV=1	35	73	46
Matrix-remodeling-associated protein 5 OS=Homo sapiens GN=MXRA5 PE=2 SV=3	1
MAU2 chromatid cohesion factor homolog OS=Homo sapiens GN=MAU2 PE=1 SV=2		1
MAX gene-associated protein OS=Homo sapiens GN=MGA PE=1 SV=2	3	44	5
Mediator of DNA damage checkpoint protein 1 OS=Homo sapiens GN=MDC1 PE=1 SV=3		4	8
Mediator of RNA polymerase II transcription subunit 1 OS=Homo sapiens GN=MED1 PE=1 SV=4			1
Mediator of RNA polymerase II transcription subunit 21 OS=Homo sapiens GN=MED21 PE=1 SV=1	1
Mediator of RNA polymerase II transcription subunit 24 OS=Homo sapiens GN=MED24 PE=1 SV=1		1
Mediator of RNA polymerase II transcription subunit 30 OS=Homo sapiens GN=MED30S PE=2 SV=1	1
Menin OS=Homo sapiens GN=MEN1 PE=1 SV=4		1
Metastasis-associated protein MTA1 OS=Homo sapiens GN=MTA1 PE=1 SV=2	4	23	9
Metastasis-associated protein MTA2 OS=Homo sapiens GN=MTA2 PE=1 SV=1	6	28	13
Methionine--tRNA ligase, cytoplasmic OS=Homo sapiens GN=MARS PE=1 SV=2			1
Methyl-CpG-binding domain protein 2 OS=Homo sapiens GN=MBD2 PE=1 SV=1			1
Methyl-CpG-binding domain protein 3 OS=Homo sapiens GN=MBD3 PE=1 SV=1	2	15	3
Methylosome protein 50 OS=Homo sapiens GN=WDR77 PE=1 SV=1	9	36	3
Methylosome subunit pICln OS=Homo sapiens GN=CLNS1A PE=1 SV=1	1	11	1
MICAL-like protein 2 OS=Homo sapiens GN=MICALL2 PE=1 SV=1			1
Microfibrillar-associated protein 1 OS=Homo sapiens GN=MFAP1 PE=1 SV=2			3
Microtubule-associated protein 1B OS=Homo sapiens GN=MAP1B PE=1 SV=2		7	1
Microtubule-associated protein OS=Homo sapiens GN=MAP4 PE=4 SV=1		4	6
Midasin OS=Homo sapiens GN=MDN1 PE=1 SV=2			5
Mitochondrial import inner membrane translocase subunit Tim13 OS=Homo sapiens GN=TIMM13 PE=1 SV=1		1
Mitogen-activated protein kinase 9 OS=Homo sapiens GN=MAPK9 PE=1 SV=2		6
Mitotic checkpoint protein BUB3 (Fragment) OS=Homo sapiens GN=BUB3 PE=4 SV=1			3
Mitotic checkpoint protein BUB3 OS=Homo sapiens GN=BUB3 PE=1 SV=1	2	5
MKI67 FHA domain-interacting nucleolar phosphoprotein OS=Homo sapiens GN=MKI67IP PE=1 SV=1		2	1
MOB kinase activator 1B OS=Homo sapiens GN=MOB1B PE=1 SV=3			1
MOB kinase activator 1B OS=Homo sapiens GN=MOB1B PE=2 SV=1	2	3
mRNA cap guanine-N7 methyltransferase OS=Homo sapiens GN=RNMT PE=1 SV=1	4	3
Msx2-interacting protein OS=Homo sapiens GN=SPEN PE=1 SV=1			3
Multifunctional protein ADE2 OS=Homo sapiens GN=PAICS PE=1 SV=3			1
Multiple myeloma tumor-associated protein 2 OS=Homo sapiens GN=MMTAG2 PE=1 SV=1		4	2
Myb-binding protein 1A OS=Homo sapiens GN=MYBBP1A PE=1 SV=2	6	25	4
MYBPC1 protein OS=Homo sapiens GN=MYBPC1 PE=2 SV=1	2
MYC-associated zinc finger protein (Purine-binding transcription factor), isoform CRA_d OS=Homo sapiens GN=MAZ PE=4 SV=1		8
Myomesin-3 OS=Homo sapiens GN=MYOM3 PE=2 SV=1	1
Myosin light polypeptide 6 OS=Homo sapiens GN=MYL6 PE=2 SV=1	5	6	3
Myosin regulatory light chain 12B OS=Homo sapiens GN=MYL12B PE=1 SV=2	4	6	5
Myosin-10 OS=Homo sapiens GN=MYH10 PE=1 SV=3			5
Myosin-10 OS=Homo sapiens GN=MYH10 PE=4 SV=1	12	32
Myosin-9 OS=Homo sapiens GN=MYH9 PE=1 SV=4	4	16	5
N-acetyltransferase 10 OS=Homo sapiens GN=NAT10 PE=1 SV=2	1	1	1
Nardilysin OS=Homo sapiens GN=NRD1 PE=3 SV=1			3
Nascent polypeptide-associated complex subunit alpha OS=Homo sapiens GN=NACA PE=4 SV=1	2	1	5
Nebulin OS=Homo sapiens GN=NEB PE=4 SV=1	1	1	6
Negative elongation factor A OS=Homo sapiens GN=WHSC2 PE=1 SV=3		1
Nesprin-1 OS=Homo sapiens GN=SYNE1 PE=1 SV=3	1
Nesprin-2 OS=Homo sapiens GN=SYNE2 PE=1 SV=3			3
Neuroblast differentiation-associated protein AHNAK OS=Homo sapiens GN=AHNAK PE=1 SV=2			2
Nexilin OS=Homo sapiens GN=NEXN PE=1 SV=1			1
NF-kappa-B-activating protein OS=Homo sapiens GN=NKAP PE=1 SV=1		2	4
NF-kappa-B-repressing factor OS=Homo sapiens GN=NKRF PE=1 SV=2			1
NF-kappa-B-repressing factor OS=Homo sapiens GN=NKRF PE=4 SV=1		8
NHP2 non-histone chromosome protein 2-like 1 (S. cerevisiae) OS=Homo sapiens GN=NHP2L1 PE=4 SV=1			4
NHP2-like protein 1 OS=Homo sapiens GN=NHP2L1 PE=1 SV=3	10	22
Nibrin OS=Homo sapiens GN=NBN PE=1 SV=1		102
Nipped-B-like protein OS=Homo sapiens GN=NIPBL PE=1 SV=2		5	4
Non-POU domain-containing octamer-binding protein OS=Homo sapiens GN=NONO PE=1 SV=4	48	45	12
Non-specific lipid-transfer protein OS=Homo sapiens GN=SCP2 PE=2 SV=1		2
Nuclear cap-binding protein subunit 1 OS=Homo sapiens GN=NCBP1 PE=1 SV=1	1	1	2
Nuclear cap-binding protein subunit 2 OS=Homo sapiens GN=NCBP2 PE=1 SV=1		1
Nuclear factor related to kappa-B-binding protein OS=Homo sapiens GN=NFRKB PE=1 SV=2		1
Nuclear mitotic apparatus protein 1 OS=Homo sapiens GN=NUMA1 PE=1 SV=2	9	45	31
Nuclear pore complex protein Nup93 OS=Homo sapiens GN=NUP93 PE=1 SV=2	1	1	1
Nuclear receptor coactivator 5 OS=Homo sapiens GN=NCOA5 PE=1 SV=2		1	2
Nuclear receptor corepressor 1 OS=Homo sapiens GN=NCOR1 PE=1 SV=2			1
Nuclear ubiquitous casein and cyclin-dependent kinase substrate 1 OS=Homo sapiens GN=NUCKS1 PE=1 SV=1			2
Nuclease-sensitive element-binding protein 1 OS=Homo sapiens GN=YBX1 PE=1 SV=3	90	80	35
Nucleolar and coiled-body phosphoprotein 1 OS=Homo sapiens GN=NOLC1 PE=1 SV=2	22	41	39
Nucleolar complex protein 2 homolog OS=Homo sapiens GN=NOC2L PE=1 SV=4		2	8
Nucleolar complex protein 3 homolog OS=Homo sapiens GN=NOC3L PE=1 SV=1			8
Nucleolar complex protein 4 homolog OS=Homo sapiens GN=NOC4L PE=1 SV=1	2	3
Nucleolar GTP-binding protein 2 OS=Homo sapiens GN=GNL2 PE=1 SV=1			1
Nucleolar MIF4G domain-containing protein 1 OS=Homo sapiens GN=NOM1 PE=1 SV=1		2	3
Nucleolar pre-ribosomal-associated protein 1 OS=Homo sapiens GN=URB1 PE=1 SV=4		3
Nucleolar protein 10 OS=Homo sapiens GN=NOL10 PE=2 SV=1			4
Nucleolar protein 11 OS=Homo sapiens GN=NOL11 PE=1 SV=1	3	3	2
Nucleolar protein 14 OS=Homo sapiens GN=NOP14 PE=1 SV=3	1	6	4
Nucleolar protein 56 OS=Homo sapiens GN=NOP56 PE=1 SV=4	34	52	13
Nucleolar protein 58 OS=Homo sapiens GN=NOP58 PE=1 SV=1	24	52	9
Nucleolar protein 6 OS=Homo sapiens GN=NOL6 PE=1 SV=2			5
Nucleolar RNA helicase 2 OS=Homo sapiens GN=DDX21 PE=1 SV=5	86	138	26
Nucleolar transcription factor 1 OS=Homo sapiens GN=UBTF PE=4 SV=1		1	9
Nucleolin OS=Homo sapiens GN=NCL PE=1 SV=3	51	67	112
Nucleolysin TIAR OS=Homo sapiens GN=TIAL1 PE=1 SV=1	2	2	3
Nucleophosmin OS=Homo sapiens GN=NPM1 PE=1 SV=2	32	43	49
Nucleoplasmin-3 OS=Homo sapiens GN=NPM3 PE=1 SV=3	1	1
Nucleoprotein TPR OS=Homo sapiens GN=TPR PE=1 SV=3		4	17
Nucleosome assembly protein 1-like 1 OS=Homo sapiens GN=NAP1L1 PE=1 SV=1	3	2
Nucleosome assembly protein 1-like 1 OS=Homo sapiens GN=NAP1L1 PE=3 SV=1			3
Nucleosome assembly protein 1-like 4 OS=Homo sapiens GN=NAP1L4 PE=1 SV=1	1	1
Nucleosome-remodeling factor subunit BPTF OS=Homo sapiens GN=BPTF PE=1 SV=3		3	5
Obscurin OS=Homo sapiens GN=OBSCN PE=4 SV=1			1
Origin recognition complex subunit 2 OS=Homo sapiens GN=ORC2 PE=1 SV=2		1
Origin recognition complex subunit 3 OS=Homo sapiens GN=ORC3 PE=1 SV=1		1
OTU domain containing 4, isoform CRA_f OS=Homo sapiens GN=OTUD4 PE=4 SV=1	1	10
Paired amphipathic helix protein Sin3a OS=Homo sapiens GN=SIN3A PE=1 SV=2		6	7
PAP-associated domain-containing protein 5 OS=Homo sapiens GN=PAPD5 PE=2 SV=1		2
Parafibromin OS=Homo sapiens GN=CDC73 PE=1 SV=1			1
Paraspeckle component 1 OS=Homo sapiens GN=PSPC1 PE=1 SV=1	5	2
PAX-interacting protein 1 OS=Homo sapiens GN=PAXIP1 PE=1 SV=2			1
PC4 and SFRS1-interacting protein OS=Homo sapiens GN=PSIP1 PE=1 SV=1	2	1
PDZ domain-containing protein 7 OS=Homo sapiens GN=PDZD7 PE=1 SV=1		2
Peptidyl-prolyl cis-trans isomerase A OS=Homo sapiens GN=PPIA PE=1 SV=2			10
Peptidyl-prolyl cis-trans isomerase CWC27 homolog OS=Homo sapiens GN=CWC27 PE=1 SV=1	1		1
Peptidyl-prolyl cis-trans isomerase FKBP3 OS=Homo sapiens GN=FKBP3 PE=1 SV=1	1
Peptidyl-prolyl cis-trans isomerase H OS=Homo sapiens GN=PPIH PE=1 SV=1		1
Peptidyl-prolyl cis-trans isomerase-like 1 OS=Homo sapiens GN=PPIL1 PE=1 SV=1	1	2	5
Periphilin-1 OS=Homo sapiens GN=PPHLN1 PE=4 SV=1		3
Peroxiredoxin-1 OS=Homo sapiens GN=PRDX1 PE=1 SV=1		2	8
Peroxiredoxin-2 OS=Homo sapiens GN=PRDX2 PE=1 SV=5		1
PERQ amino acid-rich with GYF domain-containing protein 2 OS=Homo sapiens GN=GIGYF2 PE=1 SV=1	1	1	4
PHD finger protein 10 OS=Homo sapiens GN=PHF10 PE=1 SV=3		2
PHD finger protein 14 OS=Homo sapiens GN=PHF14 PE=1 SV=2			1
PHD finger protein 3 OS=Homo sapiens GN=PHF3 PE=1 SV=3			3
PHD finger-like domain-containing protein 5A OS=Homo sapiens GN=PHF5A PE=1 SV=1		5	2
Phosphatidylinositol 4-phosphate 3-kinase C2 domain-containing subunit beta OS=Homo sapiens GN=PIK3C2B PE=1 SV=2		1
Phosphatidylinositol-binding clathrin assembly protein OS=Homo sapiens GN=PICALM PE=1 SV=2	2	1
Phosphatidylinositol-binding clathrin assembly protein OS=Homo sapiens GN=PICALM PE=4 SV=1			1
Pigment epithelium-derived factor OS=Homo sapiens GN=SERPINF1 PE=1 SV=4	2
PIN2/TERF1-interacting telomerase inhibitor 1 OS=Homo sapiens GN=PINX1 PE=1 SV=2	1	1
Plakophilin-1 OS=Homo sapiens GN=PKP1 PE=1 SV=2	1
Plasminogen activator inhibitor 1 RNA-binding protein OS=Homo sapiens GN=SERBP1 PE=1 SV=2	1	4	3
Plastin-3 OS=Homo sapiens GN=PLS3 PE=1 SV=4			3
Plectin OS=Homo sapiens GN=PLEC PE=1 SV=3	2	1
Pleiotropic regulator 1 OS=Homo sapiens GN=PLRG1 PE=1 SV=1		7
Pleiotropic regulator 1 OS=Homo sapiens GN=PLRG1 PE=4 SV=1			3
Pogo transposable element with ZNF domain OS=Homo sapiens GN=POGZ PE=1 SV=2		4	4
Poly [ADP-ribose] polymerase 1 OS=Homo sapiens GN=PARP1 PE=1 SV=4	24	52	87
Poly(A) binding protein, cytoplasmic 4 (Inducible form) OS=Homo sapiens GN=PABPC4 PE=4 SV=1	8
Poly(A)-specific ribonuclease PARN OS=Homo sapiens GN=PARN PE=1 SV=1			1
Poly(rC)-binding protein 1 OS=Homo sapiens GN=PCBP1 PE=1 SV=2	11	16	8
Poly(rC)-binding protein 2 OS=Homo sapiens GN=PCBP2 PE=1 SV=1	8	19	8
Poly(U)-binding-splicing factor PUF60 OS=Homo sapiens GN=PUF60 PE=1 SV=1	5	5	3
Polyadenylate-binding protein 1 OS=Homo sapiens GN=PABPC1 PE=1 SV=2	9	7	5
Polyadenylate-binding protein 2 OS=Homo sapiens GN=PABPN1 PE=1 SV=3	3	3
Polyadenylate-binding protein 4 OS=Homo sapiens GN=PABPC4 PE=1 SV=1			6
Polycomb complex protein BMI-1 OS=Homo sapiens GN=BMI1 PE=1 SV=2			1
Polycomb group RING finger protein 6 OS=Homo sapiens GN=PCGF6 PE=1 SV=2		3
Polycomb protein EED OS=Homo sapiens GN=EED PE=1 SV=2			2
Polycomb protein SUZ12 OS=Homo sapiens GN=SUZ12 PE=1 SV=3			1
Polyglutamine-binding protein 1 OS=Homo sapiens GN=PQBP1 PE=1 SV=1	1	2
Polyhomeotic-like protein 2 OS=Homo sapiens GN=PHC2 PE=1 SV=1		1	2
Polymerase delta-interacting protein 2 OS=Homo sapiens GN=POLDIP2 PE=1 SV=1			1
Polymerase delta-interacting protein 3 OS=Homo sapiens GN=POLDIP3 PE=1 SV=2	55	80	10
Polypyrimidine tract-binding protein 1 OS=Homo sapiens GN=PTBP1 PE=1 SV=1	30	21	8
Polypyrimidine tract-binding protein 2 OS=Homo sapiens GN=PTBP2 PE=2 SV=1	3
Polypyrimidine tract-binding protein 3 OS=Homo sapiens GN=PTBP3 PE=1 SV=2	2	3
POTE ankyrin domain family member F OS=Homo sapiens GN=POTEF PE=1 SV=2	17	37	20
POZ-, AT hook-, and zinc finger-containing protein 1 OS=Homo sapiens GN=PATZ1 PE=1 SV=1		1
pre-mRNA 3' end processing protein WDR33 OS=Homo sapiens GN=WDR33 PE=1 SV=2		1	1
Pre-mRNA 3'-end-processing factor FIP1 OS=Homo sapiens GN=FIP1L1 PE=1 SV=1	3	4	5
Pre-mRNA branch site protein p14 OS=Homo sapiens GN=SF3B14 PE=1 SV=1	4	19	1
Pre-mRNA-processing factor 17 OS=Homo sapiens GN=CDC40 PE=1 SV=1			1
Pre-mRNA-processing factor 19 OS=Homo sapiens GN=PRPF19 PE=1 SV=1	9	13	27
Pre-mRNA-processing factor 40 homolog A OS=Homo sapiens GN=PRPF40A PE=1 SV=2	4	12	7
Pre-mRNA-processing factor 6 OS=Homo sapiens GN=PRPF6 PE=1 SV=1	2	10	5
Pre-mRNA-processing-splicing factor 8 OS=Homo sapiens GN=PRPF8 PE=1 SV=2	8	46	37
Pre-mRNA-splicing factor 38A OS=Homo sapiens GN=PRPF38A PE=1 SV=1	1	1	7
Pre-mRNA-splicing factor CWC22 homolog OS=Homo sapiens GN=CWC22 PE=4 SV=1		1
Pre-mRNA-splicing factor RBM22 OS=Homo sapiens GN=RBM22 PE=1 SV=1		4	2
Pre-mRNA-splicing factor SPF27 OS=Homo sapiens GN=BCAS2 PE=1 SV=1	2	3	5
Pre-mRNA-splicing regulator WTAP OS=Homo sapiens GN=WTAP PE=1 SV=2		6	1
pre-rRNA processing protein FTSJ3 OS=Homo sapiens GN=FTSJ3 PE=1 SV=2			2
Pre-rRNA-processing protein TSR1 homolog OS=Homo sapiens GN=TSR1 PE=1 SV=1			1
Probable alpha-ketoglutarate-dependent dioxygenase ABH5 OS=Homo sapiens GN=ALKBH5 PE=1 SV=2	2	1
Probable ATP-dependent RNA helicase DDX10 OS=Homo sapiens GN=DDX10 PE=1 SV=2			2
Probable ATP-dependent RNA helicase DDX17 OS=Homo sapiens GN=DDX17 PE=1 SV=2	51	80	45
Probable ATP-dependent RNA helicase DDX20 OS=Homo sapiens GN=DDX20 PE=1 SV=2		7
Probable ATP-dependent RNA helicase DDX23 OS=Homo sapiens GN=DDX23 PE=1 SV=3	1	4	7
Probable ATP-dependent RNA helicase DDX31 OS=Homo sapiens GN=DDX31 PE=1 SV=2		3
Probable ATP-dependent RNA helicase DDX41 (Fragment) OS=Homo sapiens GN=DDX41 PE=4 SV=1			2
Probable ATP-dependent RNA helicase DDX46 OS=Homo sapiens GN=DDX46 PE=1 SV=2	2	6	7
Probable ATP-dependent RNA helicase DDX5 OS=Homo sapiens GN=DDX5 PE=1 SV=1	70	130	56
Probable ATP-dependent RNA helicase DDX52 OS=Homo sapiens GN=DDX52 PE=1 SV=3	10	11	1
Probable ATP-dependent RNA helicase DDX6 OS=Homo sapiens GN=DDX6 PE=1 SV=2	3	2
Probable ATP-dependent RNA helicase DDX60 OS=Homo sapiens GN=DDX60 PE=1 SV=3	1
Probable ATP-dependent RNA helicase DHX36 OS=Homo sapiens GN=DHX36 PE=4 SV=1	21	3
Probable dimethyladenosine transferase OS=Homo sapiens GN=DIMT1 PE=1 SV=1	1	2
Probable global transcription activator SNF2L1 OS=Homo sapiens GN=SMARCA1 PE=1 SV=2	1	11	11
Probable helicase senataxin OS=Homo sapiens GN=SETX PE=1 SV=4			2
Probable JmjC domain-containing histone demethylation protein 2C OS=Homo sapiens GN=JMJD1C PE=1 SV=2			2
Probable RNA-binding protein 19 OS=Homo sapiens GN=RBM19 PE=1 SV=3		1	2
Probable RNA-binding protein 23 OS=Homo sapiens GN=RBM23 PE=1 SV=1	2	2
Programmed cell death protein 4 OS=Homo sapiens GN=PDCD4 PE=1 SV=2	1		1
Prolactin-inducible protein OS=Homo sapiens GN=PIP PE=1 SV=1	8	6	1
Proliferating cell nuclear antigen OS=Homo sapiens GN=PCNA PE=1 SV=1			10
Proline-, glutamic acid- and leucine-rich protein 1 OS=Homo sapiens GN=PELP1 PE=4 SV=1		1	1
Proline-rich protein PRCC OS=Homo sapiens GN=PRCC PE=1 SV=1			2
Prostaglandin E synthase 3 OS=Homo sapiens GN=PTGES3 PE=1 SV=1		1
Proteasome activator complex subunit 3 OS=Homo sapiens GN=PSME3 PE=1 SV=1		6	8
Proteasome subunit alpha type-6 OS=Homo sapiens GN=PSMA6 PE=1 SV=1			1
Proteasome subunit alpha type-7 OS=Homo sapiens GN=PSMA7 PE=1 SV=1			3
Proteasome subunit beta type-5 OS=Homo sapiens GN=PSMB5 PE=1 SV=3			1
Protein 4.1 OS=Homo sapiens GN=EPB41 PE=1 SV=4			2
Protein AHNAK2 OS=Homo sapiens GN=AHNAK2 PE=1 SV=2			2
Protein arginine N-methyltransferase 1 OS=Homo sapiens GN=PRMT1 PE=4 SV=1		6	13
Protein arginine N-methyltransferase 5 OS=Homo sapiens GN=PRMT5 PE=1 SV=4	8	76	12
Protein asunder homolog OS=Homo sapiens GN=Asun PE=1 SV=2		2	3
Protein bicaudal D homolog 2 OS=Homo sapiens GN=BICD2 PE=1 SV=1	1
Protein BUD31 homolog OS=Homo sapiens GN=BUD31 PE=1 SV=2		1
Protein C16orf88 OS=Homo sapiens GN=C16orf88 PE=1 SV=1	2	8	2
Protein capicua homolog OS=Homo sapiens GN=CIC PE=4 SV=1			1
Protein DEK OS=Homo sapiens GN=DEK PE=1 SV=1	4	5	5
Protein diaphanous homolog 3 OS=Homo sapiens GN=DIAPH3 PE=1 SV=4		1
Protein dpy-30 homolog OS=Homo sapiens GN=DPY30 PE=1 SV=1	1	1
Protein FAM208A OS=Homo sapiens GN=FAM208A PE=1 SV=3		1	3
Protein FAM3C OS=Homo sapiens GN=FAM3C PE=1 SV=1		1
Protein FAM98B OS=Homo sapiens GN=FAM98B PE=4 SV=1	1	2
Protein flightless-1 homolog OS=Homo sapiens GN=FLII PE=1 SV=2		1
Protein FRG1B OS=Homo sapiens GN=FRG1B PE=2 SV=1		2
Protein HIRA OS=Homo sapiens GN=HIRA PE=1 SV=2	1
Protein KRI1 homolog OS=Homo sapiens GN=KRI1 PE=4 SV=1		1	3
Protein LSM14 homolog A OS=Homo sapiens GN=LSM14A PE=1 SV=3	7	35	2
Protein LSM14 homolog B OS=Homo sapiens GN=LSM14B PE=1 SV=1	4	5
Protein max OS=Homo sapiens GN=MAX PE=1 SV=1		3	3
Protein MCM10 homolog OS=Homo sapiens GN=MCM10 PE=1 SV=2			1
Protein phosphatase 1 regulatory subunit 12A OS=Homo sapiens GN=PPP1R12A PE=1 SV=1	3	17	3
Protein phosphatase 1 regulatory subunit 12B OS=Homo sapiens GN=PPP1R12B PE=1 SV=2		1
Protein phosphatase 1 regulatory subunit 12C OS=Homo sapiens GN=PPP1R12C PE=1 SV=1			1
Protein phosphatase 1B OS=Homo sapiens GN=PPM1B PE=1 SV=1		2
Protein polybromo-1 OS=Homo sapiens GN=PBRM1 PE=1 SV=1	1	16	1
Protein PRRC2A OS=Homo sapiens GN=PRRC2A PE=4 SV=1	1	4
Protein PRRC2B OS=Homo sapiens GN=PRRC2B PE=1 SV=2	1	2
Protein PRRC2C OS=Homo sapiens GN=PRRC2C PE=1 SV=4	2	7	2
Protein quaking OS=Homo sapiens GN=QKI PE=1 SV=1		1
Protein Red OS=Homo sapiens GN=IK PE=1 SV=3	1	10	1
Protein RRP5 homolog OS=Homo sapiens GN=PDCD11 PE=1 SV=3	1	3
Protein S100-A7 OS=Homo sapiens GN=S100A7 PE=1 SV=4	1	4	1
Protein S100-A8 OS=Homo sapiens GN=S100A8 PE=1 SV=1	1	3
Protein S100-A9 OS=Homo sapiens GN=S100A9 PE=1 SV=1	4	3
Protein SCAF8 OS=Homo sapiens GN=SCAF8 PE=1 SV=1		5	2
Protein SDA1 homolog OS=Homo sapiens GN=SDAD1 PE=4 SV=1			1
Protein SET OS=Homo sapiens GN=SET PE=2 SV=2			13
Protein SON OS=Homo sapiens GN=SON PE=1 SV=4	2	6	20
Protein strawberry notch homolog 1 OS=Homo sapiens GN=SBNO1 PE=1 SV=1			1
Protein transport protein Sec16A OS=Homo sapiens GN=SEC16A PE=4 SV=1		1
Protein transport protein Sec31A OS=Homo sapiens GN=SEC31A PE=4 SV=1		1
Protein virilizer homolog OS=Homo sapiens GN=KIAA1429 PE=1 SV=2		4
Protein Wiz OS=Homo sapiens GN=WIZ PE=1 SV=2		1
Pumilio homolog 1 OS=Homo sapiens GN=PUM1 PE=2 SV=1		1	2
Putative ATP-dependent RNA helicase DHX30 OS=Homo sapiens GN=DHX30 PE=4 SV=1			1
Putative ATP-dependent RNA helicase DHX33 OS=Homo sapiens GN=DHX33 PE=1 SV=2	1
Putative elongation factor 1-alpha-like 3 OS=Homo sapiens GN=EEF1A1P5 PE=5 SV=1			13
Putative oxidoreductase GLYR1 OS=Homo sapiens GN=GLYR1 PE=1 SV=3	2	10
Putative pre-mRNA-splicing factor ATP-dependent RNA helicase DHX15 OS=Homo sapiens GN=DHX15 PE=1 SV=2	7	31	8
Putative Ras-related protein Rab-1C OS=Homo sapiens GN=RAB1C PE=5 SV=2			1
Putative ribosomal RNA methyltransferase NOP2 OS=Homo sapiens GN=NOP2 PE=1 SV=2	1	2	8
Putative RNA-binding protein 15 OS=Homo sapiens GN=RBM15 PE=1 SV=2	1	3
Putative RNA-binding protein 3 OS=Homo sapiens GN=RBM3 PE=1 SV=1	7	5
Putative RNA-binding protein Luc7-like 2 OS=Homo sapiens GN=LUC7L2 PE=1 SV=2	1	2
Pyruvate kinase isozymes M1/M2 OS=Homo sapiens GN=PKM PE=1 SV=4		2	9
Rac GTPase-activating protein 1 OS=Homo sapiens GN=RACGAP1 PE=1 SV=1		1	2
RAD51-associated protein 1 (Fragment) OS=Homo sapiens GN=RAD51AP1 PE=4 SV=1			1
RAD51-associated protein 1 OS=Homo sapiens GN=RAD51AP1 PE=1 SV=1		1
Ran GTPase-activating protein 1 OS=Homo sapiens GN=RANGAP1 PE=1 SV=1	2	15	10
Ran-specific GTPase-activating protein OS=Homo sapiens GN=RANBP1 PE=1 SV=1			2
Ras GTPase-activating protein-binding protein 1 OS=Homo sapiens GN=G3BP1 PE=1 SV=1	8	6	2
Ras GTPase-activating protein-binding protein 2 OS=Homo sapiens GN=G3BP2 PE=1 SV=2	1	2
Ras-related protein Rab-10 OS=Homo sapiens GN=RAB10 PE=1 SV=1	1	3
Ras-related protein Rab-11B OS=Homo sapiens GN=RAB11B PE=1 SV=4	1	1
Ras-related protein Rab-14 OS=Homo sapiens GN=RAB14 PE=1 SV=4		4
Ras-related protein Rab-1A OS=Homo sapiens GN=RAB1A PE=1 SV=3		2
Ras-related protein Rab-1B OS=Homo sapiens GN=RAB1B PE=1 SV=1	2	2
Ras-related protein Rab-2A OS=Homo sapiens GN=RAB2A PE=1 SV=1		1
Ras-related protein Rab-35 OS=Homo sapiens GN=RAB35 PE=1 SV=1		3
Ras-related protein Rab-5C OS=Homo sapiens GN=RAB5C PE=1 SV=2		3
Ras-related protein Rab-7a OS=Homo sapiens GN=RAB7A PE=1 SV=1	1	6
Ras-related protein Rab-7a OS=Homo sapiens GN=RAB7A PE=4 SV=1			1
Regulating synaptic membrane exocytosis protein 1 OS=Homo sapiens GN=RIMS1 PE=1 SV=1	1	1
Regulation of nuclear pre-mRNA domain-containing protein 1B OS=Homo sapiens GN=RPRD1B PE=1 SV=1			2
Regulation of nuclear pre-mRNA domain-containing protein 2 OS=Homo sapiens GN=RPRD2 PE=1 SV=1			4
Regulator of chromosome condensation (Fragment) OS=Homo sapiens GN=RCC1 PE=4 SV=1			3
Remodeling and spacing factor 1 OS=Homo sapiens GN=RSF1 PE=1 SV=2		13	3
Replication factor C subunit 1 OS=Homo sapiens GN=RFC1 PE=1 SV=4	1	4	1
Replication factor C subunit 2 OS=Homo sapiens GN=RFC2 PE=1 SV=3		4	2
Replication factor C subunit 3 OS=Homo sapiens GN=RFC3 PE=1 SV=2		2	3
Replication factor C subunit 4 OS=Homo sapiens GN=RFC4 PE=1 SV=2	1	4	2
Replication factor C subunit 5 OS=Homo sapiens GN=RFC5 PE=1 SV=1		2
Replication protein A 70 kDa DNA-binding subunit OS=Homo sapiens GN=RPA1 PE=1 SV=2		1	1
REST corepressor 1 OS=Homo sapiens GN=RCOR1 PE=1 SV=1		1	2
Retinoblastoma-binding protein 5 OS=Homo sapiens GN=RBBP5 PE=1 SV=2		3	4
Retinoic acid receptor RXR-alpha OS=Homo sapiens GN=RXRA PE=2 SV=1		3
Rho guanine nucleotide exchange factor 2 OS=Homo sapiens GN=ARHGEF2 PE=1 SV=4			2
Rho guanine nucleotide exchange factor 4 OS=Homo sapiens GN=ARHGEF4 PE=4 SV=1	3	6
Ribonuclease P protein subunit p20 OS=Homo sapiens GN=POP7 PE=1 SV=2	1	1
Ribonuclease P protein subunit p25-like protein OS=Homo sapiens GN=RPP25L PE=1 SV=1		2
Ribonuclease P protein subunit p38 OS=Homo sapiens GN=RPP38 PE=1 SV=2		1
Ribonucleases P/MRP protein subunit POP1 OS=Homo sapiens GN=POP1 PE=1 SV=2	1	1
Ribonucleoprotein PTB-binding 1 OS=Homo sapiens GN=RAVER1 PE=4 SV=1	1	4	3
Ribonucleoside-diphosphate reductase subunit M2 OS=Homo sapiens GN=RRM2 PE=4 SV=1			3
Ribosomal biogenesis protein LAS1L OS=Homo sapiens GN=LAS1L PE=1 SV=2		3
Ribosomal L1 domain-containing protein 1 OS=Homo sapiens GN=RSL1D1 PE=1 SV=3	2	7	4
Ribosomal RNA processing protein 1 homolog A OS=Homo sapiens GN=RRP1 PE=1 SV=1	1	1	3
Ribosomal RNA processing protein 1 homolog B OS=Homo sapiens GN=RRP1B PE=1 SV=3	5	18	6
Ribosome biogenesis protein BMS1 homolog OS=Homo sapiens GN=BMS1 PE=1 SV=1	1	2	3
Ribosome biogenesis protein WDR12 OS=Homo sapiens GN=WDR12 PE=1 SV=2			2
Ribosome biogenesis regulatory protein homolog OS=Homo sapiens GN=RRS1 PE=1 SV=2			2
RNA binding protein, autoantigenic (HnRNP-associated with lethal yellow homolog (Mouse)) (Fragment) OS=Homo sapiens GN=RALY PE=2 SV=1			3
RNA polymerase-associated protein RTF1 homolog OS=Homo sapiens GN=RTF1 PE=1 SV=4			1
RNA-binding motif protein, X chromosome OS=Homo sapiens GN=RBMX PE=1 SV=3	32	38	33
RNA-binding protein 10 OS=Homo sapiens GN=RBM10 PE=1 SV=3	5	48	19
RNA-binding protein 14 OS=Homo sapiens GN=RBM14 PE=1 SV=2	14	32	22
RNA-binding protein 25 OS=Homo sapiens GN=RBM25 PE=1 SV=3	2	8	15
RNA-binding protein 26 OS=Homo sapiens GN=RBM26 PE=1 SV=3	4	8	3
RNA-binding protein 27 OS=Homo sapiens GN=RBM27 PE=1 SV=2	1	3	2
RNA-binding protein 28 OS=Homo sapiens GN=RBM28 PE=1 SV=3	2	6	2
RNA-binding protein 34 OS=Homo sapiens GN=RBM34 PE=1 SV=2			1
RNA-binding protein 39 OS=Homo sapiens GN=RBM39 PE=1 SV=2	12	30	7
RNA-binding protein 4 OS=Homo sapiens GN=RBM4 PE=1 SV=1	1	10	11
RNA-binding protein 42 OS=Homo sapiens GN=RBM42 PE=1 SV=1	1	3	2
RNA-binding protein 5 OS=Homo sapiens GN=RBM5 PE=1 SV=2		8	3
RNA-binding protein 6 OS=Homo sapiens GN=RBM6 PE=1 SV=5		2
RNA-binding protein 8A OS=Homo sapiens GN=RBM8A PE=1 SV=1		6
RNA-binding protein EWS OS=Homo sapiens GN=EWSR1 PE=1 SV=1	16	34	7
RNA-binding protein FUS OS=Homo sapiens GN=FUS PE=1 SV=1	30	56	8
RNA-binding protein Raly OS=Homo sapiens GN=RALY PE=1 SV=1	2	3
RNA-binding protein with serine-rich domain 1 (Fragment) OS=Homo sapiens GN=RNPS1 PE=4 SV=1	1	7
RNA-binding protein with serine-rich domain 1 OS=Homo sapiens GN=RNPS1 PE=1 SV=1			4
Rootletin OS=Homo sapiens GN=CROCC PE=1 SV=1		2
rRNA 2'-O-methyltransferase fibrillarin OS=Homo sapiens GN=FBL PE=1 SV=2	23	50	10
RRP12-like protein OS=Homo sapiens GN=RRP12 PE=1 SV=2	2	4	4
RRP15-like protein OS=Homo sapiens GN=RRP15 PE=1 SV=2		2	3
RuvB-like 1 OS=Homo sapiens GN=RUVBL1 PE=1 SV=1	8	19	6
RuvB-like 2 OS=Homo sapiens GN=RUVBL2 PE=1 SV=3	9	21	22
S-phase kinase-associated protein 1 OS=Homo sapiens GN=SKP1 PE=1 SV=2	1	6	1
Sacsin OS=Homo sapiens GN=SACS PE=1 SV=2			2
SAFB-like transcription modulator OS=Homo sapiens GN=SLTM PE=1 SV=2		4	1
SAP30-binding protein (Fragment) OS=Homo sapiens GN=SAP30BP PE=4 SV=1			2
Scaffold attachment factor B1 OS=Homo sapiens GN=SAFB PE=1 SV=4	3	10
Scaffold attachment factor B1 OS=Homo sapiens GN=SAFB PE=4 SV=1			18
Scaffold attachment factor B2 OS=Homo sapiens GN=SAFB2 PE=1 SV=1	3	9	16
Secretory carrier-associated membrane protein 2 OS=Homo sapiens GN=SCAMP2 PE=1 SV=2		2
Secretory carrier-associated membrane protein 3 OS=Homo sapiens GN=SCAMP3 PE=1 SV=3		4
Serine-threonine kinase receptor-associated protein OS=Homo sapiens GN=STRAP PE=1 SV=1		1
Serine/arginine repetitive matrix 1 OS=Homo sapiens GN=SRRM1 PE=4 SV=1			1
Serine/arginine repetitive matrix protein 1 OS=Homo sapiens GN=SRRM1 PE=1 SV=2		5
Serine/arginine repetitive matrix protein 2 OS=Homo sapiens GN=SRRM2 PE=1 SV=2	12	40	14
Serine/arginine-rich splicing factor 1 OS=Homo sapiens GN=SRSF1 PE=1 SV=2			17
Serine/arginine-rich splicing factor 11 OS=Homo sapiens GN=SRSF11 PE=1 SV=1	2	3
Serine/arginine-rich splicing factor 2 OS=Homo sapiens GN=SRSF2 PE=1 SV=4			9
Serine/arginine-rich splicing factor 3 OS=Homo sapiens GN=SRSF3 PE=1 SV=1	4	6
Serine/arginine-rich splicing factor 4 OS=Homo sapiens GN=SRSF4 PE=1 SV=2			7
Serine/arginine-rich splicing factor 5 OS=Homo sapiens GN=SRSF5 PE=1 SV=1			8
Serine/arginine-rich splicing factor 6 OS=Homo sapiens GN=SRSF6 PE=1 SV=2			12
Serine/arginine-rich splicing factor 9 OS=Homo sapiens GN=SRSF9 PE=1 SV=1	3	4
Serine/arginine-rich-splicing factor 1 OS=Homo sapiens GN=SRSF1 PE=4 SV=1	5	7
Serine/arginine-rich-splicing factor 7 OS=Homo sapiens GN=SRSF7 PE=4 SV=1	2	10	5
Serine/threonine-protein kinase 38 OS=Homo sapiens GN=STK38 PE=1 SV=1	32	60	4
Serine/threonine-protein kinase 38-like OS=Homo sapiens GN=STK38L PE=1 SV=3	2	10
Serine/threonine-protein kinase PRP4 homolog OS=Homo sapiens GN=PRPF4B PE=1 SV=3	1	4
Serine/threonine-protein phosphatase 2A 65 kDa regulatory subunit A alpha isoform OS=Homo sapiens GN=PPP2R1A PE=1 SV=4			2
Serine/threonine-protein phosphatase 2A catalytic subunit alpha isoform OS=Homo sapiens GN=PPP2CA PE=1 SV=1		1	2
Serine/threonine-protein phosphatase PP1-alpha catalytic subunit OS=Homo sapiens GN=PPP1CA PE=1 SV=1	3	20
Serine/threonine-protein phosphatase PP1-beta catalytic subunit OS=Homo sapiens GN=PPP1CB PE=1 SV=3	3	16	2
Serpin B3 OS=Homo sapiens GN=SERPINB3 PE=1 SV=2	1
Serrate RNA effector molecule homolog OS=Homo sapiens GN=SRRT PE=1 SV=1	6	10	2
Serum albumin OS=Homo sapiens GN=ALB PE=1 SV=2	6	6
Set1/Ash2 histone methyltransferase complex subunit ASH2 OS=Homo sapiens GN=ASH2L PE=1 SV=1		1
Sickle tail protein homolog OS=Homo sapiens GN=KIAA1217 PE=1 SV=2		5
Signal recognition particle 19 kDa protein OS=Homo sapiens GN=SRP19 PE=1 SV=3	1	4
Signal recognition particle 54 kDa protein OS=Homo sapiens GN=SRP54 PE=1 SV=1	1	7	3
Signal recognition particle 68 kDa protein OS=Homo sapiens GN=SRP68 PE=1 SV=2	12	8	2
Signal recognition particle 72 kDa protein OS=Homo sapiens GN=SRP72 PE=1 SV=3	2	15	6
Sin3 histone deacetylase corepressor complex component SDS3 OS=Homo sapiens GN=SUDS3 PE=1 SV=2		1
Sister chromatid cohesion protein PDS5 homolog B OS=Homo sapiens GN=PDS5B PE=1 SV=1			1
Small nuclear ribonucleoprotein E OS=Homo sapiens GN=SNRPE PE=1 SV=1	9	4	1
Small nuclear ribonucleoprotein F OS=Homo sapiens GN=SNRPF PE=1 SV=1	1	6	7
Small nuclear ribonucleoprotein G OS=Homo sapiens GN=SNRPG PE=1 SV=1	1	8
Small nuclear ribonucleoprotein Sm D1 OS=Homo sapiens GN=SNRPD1 PE=1 SV=1	18	17
Small nuclear ribonucleoprotein Sm D2 OS=Homo sapiens GN=SNRPD2 PE=1 SV=1	17	37	13
Small nuclear ribonucleoprotein Sm D3 OS=Homo sapiens GN=SNRPD3 PE=1 SV=1	6	13	6
Small nuclear ribonucleoprotein-associated protein OS=Homo sapiens GN=SNRPN PE=2 SV=1			5
Small nuclear ribonucleoprotein-associated proteins B and B' OS=Homo sapiens GN=SNRPB PE=1 SV=2	9	9
Small ubiquitin-related modifier 1 OS=Homo sapiens GN=SUMO1 PE=4 SV=1			2
Small ubiquitin-related modifier 2 OS=Homo sapiens GN=SUMO2 PE=1 SV=3	1	1
SMARCA4 isoform 2 OS=Homo sapiens GN=SMARCA4 PE=2 SV=1	6	14	10
SMT3 suppressor of mif two 3 homolog 3 (Yeast), isoform CRA_d OS=Homo sapiens GN=SUMO3 PE=4 SV=1			2
SNW domain-containing protein 1 OS=Homo sapiens GN=SNW1 PE=1 SV=1	4	10	7
Sodium/potassium-transporting ATPase subunit alpha-1 OS=Homo sapiens GN=ATP1A1 PE=1 SV=1		1
Sorting nexin-12 OS=Homo sapiens GN=SNX12 PE=1 SV=3		1
Sorting nexin-3 OS=Homo sapiens GN=SNX3 PE=1 SV=3	1	1
Spartin OS=Homo sapiens GN=SPG20 PE=1 SV=1		1
SPATS2-like protein OS=Homo sapiens GN=SPATS2L PE=2 SV=1			1
Spectrin alpha chain, non-erythrocytic 1 OS=Homo sapiens GN=SPTAN1 PE=1 SV=3	8	48	4
Spectrin beta chain, non-erythrocytic 1 OS=Homo sapiens GN=SPTBN1 PE=1 SV=2	12	39	4
Spectrin beta chain, non-erythrocytic 2 OS=Homo sapiens GN=SPTBN2 PE=1 SV=3		4
Spermatid perinuclear RNA-binding protein OS=Homo sapiens GN=STRBP PE=1 SV=1	10	19
Spindlin-1 OS=Homo sapiens GN=SPIN1 PE=1 SV=3	6	23	1
Spliceosome RNA helicase DDX39B OS=Homo sapiens GN=DDX39B PE=4 SV=1	7	12	3
Spliceosome-associated protein CWC15 homolog OS=Homo sapiens GN=CWC15 PE=1 SV=2			1
Splicing factor 1 (Fragment) OS=Homo sapiens GN=SF1 PE=4 SV=1		1
Splicing factor 1 OS=Homo sapiens GN=SF1 PE=1 SV=4	5	5
Splicing factor 3A subunit 1 OS=Homo sapiens GN=SF3A1 PE=1 SV=1	4	14	13
Splicing factor 3A subunit 3 OS=Homo sapiens GN=SF3A3 PE=1 SV=1		11	5
Splicing factor 3B subunit 1 OS=Homo sapiens GN=SF3B1 PE=1 SV=3	15	54	15
Splicing factor 3B subunit 2 OS=Homo sapiens GN=SF3B2 PE=1 SV=2	10	21	9
Splicing factor 3B subunit 3 OS=Homo sapiens GN=SF3B3 PE=1 SV=4	17	59	22
Splicing factor 3B subunit 4 OS=Homo sapiens GN=SF3B4 PE=1 SV=1	1	3	3
Splicing factor 3B subunit 5 OS=Homo sapiens GN=SF3B5 PE=1 SV=1		10	2
Splicing factor 45 OS=Homo sapiens GN=RBM17 PE=1 SV=1	3	14	4
Splicing factor U2AF 35 kDa subunit OS=Homo sapiens GN=U2AF1 PE=1 SV=3	1	4
Splicing factor U2AF 65 kDa subunit OS=Homo sapiens GN=U2AF2 PE=1 SV=4	10	15
Splicing factor, arginine/serine-rich 15 OS=Homo sapiens GN=SCAF4 PE=1 SV=3	1	3	4
Splicing factor, arginine/serine-rich 19 OS=Homo sapiens GN=SCAF1 PE=1 SV=3			2
Splicing factor, proline- and glutamine-rich OS=Homo sapiens GN=SFPQ PE=1 SV=2	32	45	16
Squamous cell carcinoma antigen recognized by T-cells 3 OS=Homo sapiens GN=SART3 PE=1 SV=1			1
Src substrate cortactin OS=Homo sapiens GN=CTTN PE=1 SV=2		1
Staphylococcal nuclease domain-containing protein 1 OS=Homo sapiens GN=SND1 PE=1 SV=1			1
Stress-70 protein, mitochondrial OS=Homo sapiens GN=HSPA9 PE=1 SV=2			2
Stress-induced-phosphoprotein 1 OS=Homo sapiens GN=STIP1 PE=4 SV=1			3
Structural maintenance of chromosomes protein 1A OS=Homo sapiens GN=SMC1A PE=1 SV=2	2	6	15
Structural maintenance of chromosomes protein 2 OS=Homo sapiens GN=SMC2 PE=1 SV=2		2	5
Structural maintenance of chromosomes protein 3 OS=Homo sapiens GN=SMC3 PE=1 SV=2		5	18
Structural maintenance of chromosomes protein 4 OS=Homo sapiens GN=SMC4 PE=1 SV=2			3
Structural maintenance of chromosomes protein OS=Homo sapiens GN=SMC4 PE=3 SV=1	1	1
Superkiller viralicidic activity 2-like 2 OS=Homo sapiens GN=SKIV2L2 PE=1 SV=3		2	6
Superoxide dismutase [Cu-Zn] OS=Homo sapiens GN=SOD1 PE=1 SV=2			2
Suppressor of SWI4 1 homolog OS=Homo sapiens GN=PPAN PE=1 SV=1			3
Suprabasin OS=Homo sapiens GN=SBSN PE=4 SV=1	1	1
Surfeit 4 OS=Homo sapiens GN=SURF4 PE=2 SV=1	1
Surfeit locus protein 6 OS=Homo sapiens GN=SURF6 PE=1 SV=3			1
SURP and G-patch domain-containing protein 1 OS=Homo sapiens GN=SUGP1 PE=1 SV=2		1
SURP and G-patch domain-containing protein 2 OS=Homo sapiens GN=SUGP2 PE=1 SV=2		1	6
Survival motor neuron protein OS=Homo sapiens GN=SMN1 PE=1 SV=1		4	2
Survival of motor neuron-related-splicing factor 30 OS=Homo sapiens GN=SMNDC1 PE=1 SV=1		2
SWI/SNF complex subunit SMARCC1 OS=Homo sapiens GN=SMARCC1 PE=1 SV=3	11	18	6
SWI/SNF complex subunit SMARCC2 OS=Homo sapiens GN=SMARCC2 PE=4 SV=1	3	10	3
SWI/SNF-related matrix-associated actin-dependent regulator of chromatin subfamily A member 5 OS=Homo sapiens GN=SMARCA5 PE=1 SV=1	3	34	35
SWI/SNF-related matrix-associated actin-dependent regulator of chromatin subfamily B member 1 OS=Homo sapiens GN=SMARCB1 PE=1 SV=2	2	1	3
SWI/SNF-related matrix-associated actin-dependent regulator of chromatin subfamily D member 1 OS=Homo sapiens GN=SMARCD1 PE=1 SV=2		3	1
SWI/SNF-related matrix-associated actin-dependent regulator of chromatin subfamily D member 2 OS=Homo sapiens GN=SMARCD2 PE=1 SV=3		1
SWI/SNF-related matrix-associated actin-dependent regulator of chromatin subfamily E member 1 OS=Homo sapiens GN=SMARCE1 PE=1 SV=2			3
SWI/SNF-related matrix-associated actin-dependent regulator of chromatin subfamily E member 1 OS=Homo sapiens GN=SMARCE1 PE=2 SV=1	1	3
Symplekin OS=Homo sapiens GN=SYMPK PE=1 SV=2	1	5
Synapse-associated protein 1 OS=Homo sapiens GN=SYAP1 PE=1 SV=1			1
Synaptic vesicle membrane protein VAT-1 homolog OS=Homo sapiens GN=VAT1 PE=1 SV=2			2
T-complex protein 1 subunit alpha OS=Homo sapiens GN=TCP1 PE=1 SV=1	1	6	10
T-complex protein 1 subunit beta OS=Homo sapiens GN=CCT2 PE=1 SV=4	1	2	8
T-complex protein 1 subunit delta OS=Homo sapiens GN=CCT4 PE=1 SV=4	5	10	5
T-complex protein 1 subunit epsilon OS=Homo sapiens GN=CCT5 PE=1 SV=1			3
T-complex protein 1 subunit epsilon OS=Homo sapiens GN=CCT5 PE=2 SV=1		3
T-complex protein 1 subunit eta OS=Homo sapiens GN=CCT7 PE=1 SV=2	3	8	3
T-complex protein 1 subunit gamma OS=Homo sapiens GN=CCT3 PE=1 SV=4	4	12	12
T-complex protein 1 subunit theta OS=Homo sapiens GN=CCT8 PE=1 SV=4	1	7
T-complex protein 1 subunit zeta OS=Homo sapiens GN=CCT6A PE=1 SV=3	2	3	6
TAF4 RNA polymerase II, TATA box binding protein (TBP)-associated factor, 135kDa (Fragment) OS=Homo sapiens GN=TAF4 PE=2 SV=1		1
TAR DNA-binding protein 43 OS=Homo sapiens GN=TARDBP PE=1 SV=1	8	12	22
Targeting protein for Xklp2 OS=Homo sapiens GN=TPX2 PE=1 SV=2	2	5	6
TATA-binding protein-associated factor 2N OS=Homo sapiens GN=TAF15 PE=1 SV=1	4	9
Telomere-associated protein RIF1 OS=Homo sapiens GN=RIF1 PE=1 SV=2	5	16	12
Telomeric repeat-binding factor 2 OS=Homo sapiens GN=TERF2 PE=1 SV=2			1
Telomeric repeat-binding factor 2-interacting protein 1 OS=Homo sapiens GN=TERF2IP PE=1 SV=1			1
Terminal uridylyltransferase 4 OS=Homo sapiens GN=ZCCHC11 PE=1 SV=3	2	2	4
Testis-expressed sequence 10 protein OS=Homo sapiens GN=TEX10 PE=1 SV=2		1	2
TGF-beta-activated kinase 1 and MAP3K7-binding protein 1 OS=Homo sapiens GN=TAB1 PE=1 SV=1	2	2
Thioredoxin OS=Homo sapiens GN=TXN PE=1 SV=3			3
Thioredoxin OS=Homo sapiens GN=TXN PE=4 SV=1		2
THO complex subunit 4 OS=Homo sapiens GN=ALYREF PE=4 SV=1	75	95	49
Thyroid hormone receptor-associated protein 3 OS=Homo sapiens GN=THRAP3 PE=1 SV=2	7	10	9
Tight junction protein ZO-1 OS=Homo sapiens GN=TJP1 PE=1 SV=3		2
Titin OS=Homo sapiens GN=TTN PE=1 SV=4		3	6
TOX high mobility group box family member 4 OS=Homo sapiens GN=TOX4 PE=1 SV=1			1
TPR and ankyrin repeat-containing protein 1 OS=Homo sapiens GN=TRANK1 PE=2 SV=4		1
Transcription elongation factor B polypeptide 3 OS=Homo sapiens GN=TCEB3 PE=1 SV=2		1
Transcription elongation factor SPT5 OS=Homo sapiens GN=SUPT5H PE=1 SV=1		1
Transcription elongation factor SPT6 OS=Homo sapiens GN=SUPT6H PE=1 SV=2			14
Transcription elongation regulator 1 OS=Homo sapiens GN=TCERG1 PE=1 SV=2	2		2
Transcription factor AP-1 OS=Homo sapiens GN=JUN PE=1 SV=2			2
Transcription factor AP-4 OS=Homo sapiens GN=TFAP4 PE=1 SV=2			2
Transcription factor Dp-1 OS=Homo sapiens GN=TFDP1 PE=1 SV=1		1
Transcription factor E2F6 OS=Homo sapiens GN=E2F6 PE=1 SV=1	1	2
Transcription factor E2F7 OS=Homo sapiens GN=E2F7 PE=1 SV=3		2
Transcription factor GATA-6 OS=Homo sapiens GN=GATA6 PE=1 SV=2		1	2
Transcription initiation factor TFIID subunit 4 OS=Homo sapiens GN=TAF4 PE=1 SV=2			5
Transcription initiation factor TFIID subunit 6 OS=Homo sapiens GN=TAF6 PE=4 SV=1			1
Transcription initiation factor TFIID subunit 9B OS=Homo sapiens GN=TAF9B PE=1 SV=1			1
Transcription intermediary factor 1-beta OS=Homo sapiens GN=TRIM28 PE=1 SV=5	4	15	13
Transcription termination factor 1 OS=Homo sapiens GN=TTF1 PE=1 SV=3			1
Transcriptional repressor CTCF OS=Homo sapiens GN=CTCF PE=1 SV=1	1	5
Transcriptional repressor p66-alpha OS=Homo sapiens GN=GATAD2A PE=1 SV=1	1	10
Transcriptional repressor p66-alpha OS=Homo sapiens GN=GATAD2A PE=4 SV=1			11
Transcriptional repressor p66-beta OS=Homo sapiens GN=GATAD2B PE=1 SV=1	1	8	4
Transducin beta-like protein 3 (Fragment) OS=Homo sapiens GN=TBL3 PE=4 SV=1			2
Transferrin receptor protein 1 OS=Homo sapiens GN=TFRC PE=1 SV=2		8
Transformation/transcription domain-associated protein OS=Homo sapiens GN=TRRAP PE=1 SV=3	1
Transformer-2 protein homolog beta OS=Homo sapiens GN=TRA2B PE=1 SV=1		2
Transgelin-2 OS=Homo sapiens GN=TAGLN2 PE=1 SV=3	8
Transitional endoplasmic reticulum ATPase OS=Homo sapiens GN=VCP PE=1 SV=4		1	9
Transketolase OS=Homo sapiens GN=TKT PE=2 SV=1			2
Translational activator GCN1 OS=Homo sapiens GN=GCN1L1 PE=1 SV=6		1
Transmembrane emp24 domain-containing protein 10 OS=Homo sapiens GN=TMED10 PE=1 SV=2		1
Transmembrane emp24 domain-containing protein 9 OS=Homo sapiens GN=TMED9 PE=1 SV=2		1
Treacle protein OS=Homo sapiens GN=TCOF1 PE=1 SV=3	27	76	17
Treacle protein OS=Homo sapiens GN=TCOF1 PE=4 SV=1	23	71
Triosephosphate isomerase OS=Homo sapiens GN=TPI1 PE=1 SV=3			8
tRNA methyltransferase 112 homolog OS=Homo sapiens GN=TRMT112 PE=1 SV=1			3
tRNA methyltransferase 112 homolog OS=Homo sapiens GN=TRMT112 PE=4 SV=1		1
tRNA-splicing ligase RtcB homolog OS=Homo sapiens GN=C22orf28 PE=1 SV=1	3	3
Tropomodulin-3 OS=Homo sapiens GN=TMOD3 PE=1 SV=1		1
Tropomyosin 3 OS=Homo sapiens GN=TPM3 PE=2 SV=1		3	1
Trypsin-3 OS=Homo sapiens GN=PRSS3 PE=1 SV=2			4
Tryptophan--tRNA ligase, cytoplasmic OS=Homo sapiens GN=WARS PE=1 SV=2		2
Tubulin alpha-1B chain OS=Homo sapiens GN=TUBA1B PE=1 SV=1	35	59	29
Tubulin alpha-1C chain OS=Homo sapiens GN=TUBA1C PE=3 SV=1	30	52
Tubulin beta chain OS=Homo sapiens GN=TUBB PE=1 SV=2	48	81	47
Tubulin beta-3 chain OS=Homo sapiens GN=TUBB3 PE=1 SV=2	31	56
Tubulin beta-4B chain OS=Homo sapiens GN=TUBB4B PE=1 SV=1	37	63	35
Tuftelin-interacting protein 11 OS=Homo sapiens GN=TFIP11 PE=1 SV=1		2	1
Tumor suppressor p53-binding protein 1 OS=Homo sapiens GN=TP53BP1 PE=1 SV=2			9
Tyrosine-protein kinase BAZ1B OS=Homo sapiens GN=BAZ1B PE=1 SV=2			16
U1 small nuclear ribonucleoprotein 70 kDa OS=Homo sapiens GN=SNRNP70 PE=1 SV=2	7	8	7
U1 small nuclear ribonucleoprotein C OS=Homo sapiens GN=SNRPC PE=1 SV=1	5	7	5
U2 small nuclear ribonucleoprotein A' OS=Homo sapiens GN=SNRPA1 PE=1 SV=2	3	4	4
U2 small nuclear ribonucleoprotein B'' OS=Homo sapiens GN=SNRPB2 PE=1 SV=1	1	1
U2 snRNP-associated SURP motif-containing protein OS=Homo sapiens GN=U2SURP PE=1 SV=2	9	34	7
U3 small nucleolar RNA-associated protein 14 homolog A OS=Homo sapiens GN=UTP14A PE=1 SV=1			3
U3 small nucleolar RNA-associated protein 15 homolog (Fragment) OS=Homo sapiens GN=UTP15 PE=4 SV=1		4
U4/U6 small nuclear ribonucleoprotein Prp3 OS=Homo sapiens GN=PRPF3 PE=1 SV=2	1	1	3
U4/U6 small nuclear ribonucleoprotein Prp31 OS=Homo sapiens GN=PRPF31 PE=1 SV=2	15	48	9
U4/U6 small nuclear ribonucleoprotein Prp4 OS=Homo sapiens GN=PRPF4 PE=1 SV=2		7	3
U4/U6.U5 tri-snRNP-associated protein 1 OS=Homo sapiens GN=SART1 PE=1 SV=1	1	13	9
U5 small nuclear ribonucleoprotein 200 kDa helicase OS=Homo sapiens GN=SNRNP200 PE=1 SV=2	16	51	44
U5 small nuclear ribonucleoprotein 40 kDa protein OS=Homo sapiens GN=SNRNP40 PE=1 SV=1	2	8	3
Ubiquitin carboxyl-terminal hydrolase 15 OS=Homo sapiens GN=USP15 PE=1 SV=3		122
Ubiquitin fusion degradation protein 1 homolog OS=Homo sapiens GN=UFD1L PE=4 SV=1		1
Ubiquitin-40S ribosomal protein S27a OS=Homo sapiens GN=RPS27A PE=1 SV=2			27
Ubiquitin-60S ribosomal protein L40 OS=Homo sapiens GN=UBA52 PE=1 SV=2	5	6
Ubiquitin-associated protein 2-like OS=Homo sapiens GN=UBAP2L PE=1 SV=2	1	4	5
Ubiquitin-conjugating enzyme E2 N OS=Homo sapiens GN=UBE2N PE=1 SV=1		2
Ubiquitin-like modifier-activating enzyme 1 OS=Homo sapiens GN=UBA1 PE=1 SV=3			4
Ubiquitin-like-conjugating enzyme ATG3 OS=Homo sapiens GN=ATG3 PE=1 SV=1			1
UDP-N-acetylglucosamine--peptide N-acetylglucosaminyltransferase 110 kDa subunit OS=Homo sapiens GN=OGT PE=1 SV=3	2	1	1
Uncharacterized protein (Fragment) OS=Homo sapiens PE=4 SV=1	3	9	3
Uncharacterized protein C10orf12 OS=Homo sapiens GN=C10orf12 PE=1 SV=1		1	1
Uncharacterized protein C11orf84 OS=Homo sapiens GN=C11orf84 PE=1 SV=3	4	6
Uncharacterized protein C11orf95 OS=Homo sapiens GN=C11orf95 PE=2 SV=1		1
Uncharacterized protein C17orf85 OS=Homo sapiens GN=C17orf85 PE=1 SV=2		3	8
Uncharacterized protein C19orf43 OS=Homo sapiens GN=C19orf43 PE=1 SV=1	1	2
Uncharacterized protein C1orf131 OS=Homo sapiens GN=C1orf131 PE=1 SV=3		2
Uncharacterized protein C9orf78 OS=Homo sapiens GN=C9orf78 PE=1 SV=1			1
Unhealthy ribosome biogenesis protein 2 homolog OS=Homo sapiens GN=URB2 PE=1 SV=2		1
UPF0468 protein C16orf80 OS=Homo sapiens GN=C16orf80 PE=1 SV=1		1	2
UPF0568 protein C14orf166 OS=Homo sapiens GN=C14orf166 PE=1 SV=1	3	4	1
Vacuolar protein sorting-associated protein 13C OS=Homo sapiens GN=VPS13C PE=1 SV=1			2
Vesicle-associated membrane protein 3 OS=Homo sapiens GN=VAMP3 PE=1 SV=3		1	2
Vesicle-associated membrane protein 7 OS=Homo sapiens GN=VAMP7 PE=1 SV=3		3
Vesicle-fusing ATPase OS=Homo sapiens GN=NSF PE=1 SV=3	1	1	1
Vigilin OS=Homo sapiens GN=HDLBP PE=1 SV=2			3
Vimentin OS=Homo sapiens GN=VIM PE=1 SV=4	1	5	5
Voltage-dependent L-type calcium channel subunit alpha-1S OS=Homo sapiens GN=CACNA1S PE=1 SV=4		1
WASH complex subunit FAM21B OS=Homo sapiens GN=FAM21B PE=1 SV=2			5
WASH complex subunit strumpellin OS=Homo sapiens GN=KIAA0196 PE=1 SV=1			1
WD repeat-containing protein 18 OS=Homo sapiens GN=WDR18 PE=1 SV=2		1	3
WD repeat-containing protein 43 OS=Homo sapiens GN=WDR43 PE=1 SV=3	6	4
WD repeat-containing protein 5 OS=Homo sapiens GN=WDR5 PE=1 SV=1	1	8	7
WD repeat-containing protein 75 OS=Homo sapiens GN=WDR75 PE=1 SV=1	3	4
WD repeat-containing protein 82 OS=Homo sapiens GN=WDR82 PE=1 SV=1	2	1	4
WD40 repeat-containing protein SMU1 OS=Homo sapiens GN=SMU1 PE=1 SV=2	1	7	1
Wings apart-like protein homolog OS=Homo sapiens GN=WAPAL PE=1 SV=1			2
WW domain-binding protein 11 OS=Homo sapiens GN=WBP11 PE=1 SV=1	2	2	3
X-ray repair cross-complementing protein 5 OS=Homo sapiens GN=XRCC5 PE=1 SV=3		41	4
X-ray repair cross-complementing protein 6 OS=Homo sapiens GN=XRCC6 PE=1 SV=2	2	51	5
YLP motif-containing protein 1 OS=Homo sapiens GN=YLPM1 PE=1 SV=3		1	4
YTH domain family protein 2 OS=Homo sapiens GN=YTHDF2 PE=1 SV=2	1	1	5
YTH domain family protein 3 OS=Homo sapiens GN=YTHDF3 PE=1 SV=1		1	3
Zinc finger and BTB domain-containing protein 10 OS=Homo sapiens GN=ZBTB10 PE=1 SV=2		1	2
Zinc finger CCCH domain-containing protein 11A OS=Homo sapiens GN=ZC3H11A PE=1 SV=3			7
Zinc finger CCCH domain-containing protein 13 OS=Homo sapiens GN=ZC3H13 PE=1 SV=1	1	2
Zinc finger CCCH domain-containing protein 14 OS=Homo sapiens GN=ZC3H14 PE=1 SV=1			3
Zinc finger CCCH domain-containing protein 14 OS=Homo sapiens GN=ZC3H14 PE=4 SV=1		2
Zinc finger CCCH domain-containing protein 15 OS=Homo sapiens GN=ZC3H15 PE=1 SV=1		1
Zinc finger CCCH domain-containing protein 18 OS=Homo sapiens GN=ZC3H18 PE=1 SV=2			8
Zinc finger CCCH-type antiviral protein 1 OS=Homo sapiens GN=ZC3HAV1 PE=4 SV=1	1	1
Zinc finger CCHC domain-containing protein 8 OS=Homo sapiens GN=ZCCHC8 PE=1 SV=2		1	1
Zinc finger MYM-type protein 2 OS=Homo sapiens GN=ZMYM2 PE=1 SV=1		1	3
Zinc finger MYM-type protein 4 OS=Homo sapiens GN=ZMYM4 PE=1 SV=1		1	4
Zinc finger protein 148 OS=Homo sapiens GN=ZNF148 PE=1 SV=2		1
Zinc finger protein 207 OS=Homo sapiens GN=ZNF207 PE=1 SV=1		2
Zinc finger protein 24 OS=Homo sapiens GN=ZNF24 PE=1 SV=4		1	1
Zinc finger protein 280C OS=Homo sapiens GN=ZNF280C PE=1 SV=1		2
Zinc finger protein 281 OS=Homo sapiens GN=ZNF281 PE=1 SV=1			2
Zinc finger protein 318 OS=Homo sapiens GN=ZNF318 PE=1 SV=2		1	1
Zinc finger protein 428 OS=Homo sapiens GN=ZNF428 PE=1 SV=2		1
Zinc finger protein 512 OS=Homo sapiens GN=ZNF512 PE=1 SV=2			1
Zinc finger protein 638 OS=Homo sapiens GN=ZNF638 PE=1 SV=2			13
Zinc finger protein 687 OS=Homo sapiens GN=ZNF687 PE=1 SV=1			1
Zinc finger protein 768 OS=Homo sapiens GN=ZNF768 PE=1 SV=2		1	9
Zinc finger protein ubi-d4 OS=Homo sapiens GN=DPF2 PE=1 SV=2			2
Zinc finger protein ubi-d4 OS=Homo sapiens GN=DPF2 PE=4 SV=1	1	1
Zinc finger Ran-binding domain-containing protein 2 OS=Homo sapiens GN=ZRANB2 PE=1 SV=2		7
Zinc finger RNA-binding protein OS=Homo sapiens GN=ZFR PE=1 SV=2	4	6	6
Zinc fingers and homeoboxes protein 1 OS=Homo sapiens GN=ZHX1 PE=1 SV=1			1
Zinc-alpha-2-glycoprotein OS=Homo sapiens GN=AZGP1 PE=1 SV=2		1
